# Supplementary material for: Proteomics-Based Identification of Diagnostic Biomarkers Related to Risk Factors and Pathogenesis of Ischemic Stroke
Source: Diagnostics (Basel). 2020 May 25;10(5):340. doi: 10.3390/diagnostics10050340 (PMC7278009; doi:10.3390/diagnostics10050340)
Supplement: Supplementary file 1 [file diagnostics-10-00340-s001.zip]

Archive with 6 entries (6 files):
- Supplementary data/~$g. S1~3.docx
- Supplementary data/Fig. S1~4.docx
- Supplementary data/Table S1..xlsx
- Supplementary data/Table S2..xlsx
- Supplementary data/Table S3..xlsx
- Supplementary data/Table S4..xlsx
