# Supplementary material for: Proteomics-Based Identification of Diagnostic Biomarkers Related to Risk Factors and Pathogenesis of Ischemic Stroke
Source: Diagnostics (Basel). 2020 May 25;10(5):340. doi: 10.3390/diagnostics10050340 (PMC7278009; doi:10.3390/diagnostics10050340)
Supplement: Supplementary file 1 [file diagnostics-10-00340-s001.zip › Supplementary data/Table S1..xlsx]

## Sheet: ST_ con_Disease_pooling_1mg_fra
Table S1. Total protein identification of healthy controls and stroke patients
N	Unused	Total	%Cov	%Cov(50)	%Cov(95)	Accession	Gene name	Species	Name	Peptides(95%)	Species	Peptides(95%)
1	742.69	742.69	72.45	71.12	70.35	P04114	APOB	HUMAN	Apolipoprotein B-100	1144	HUMAN	1144
2	597.07	597.05	95.13	94.65	93.87	P01024	CO3	HUMAN	Complement C3	1484	HUMAN	1484
3	502.63	502.61	91.32	90.16	89.15	P01023	A2MG	HUMAN	Alpha-2-macroglobulin	1344	HUMAN	1344
4	393.11	395.08	85.26	83.72	82.57	P0C0L4	CO4A	HUMAN	Complement C4-A	801	HUMAN	801
5	237.61	237.61	88.36	86.38	85.73	P00450	CERU	HUMAN	Ceruloplasmin	640	HUMAN	640
6	197.27	197.27	75.71	75.3	75.3	P08603	CFAH	HUMAN	Complement factor H	407	HUMAN	407
7	194.55	194.53	93.26	91.01	91.01	P02647	APOA1	HUMAN	Apolipoprotein A-I	632	HUMAN	632
8	191.18	191.18	68.32	67.18	66.23	P01031	CO5	HUMAN	Complement C5	212	HUMAN	212
9	174.66	174.62	95.02	86.8	86.8	P02790	HEMO	HUMAN	Hemopexin	539	HUMAN	539
10	170.81	170.81	55.91	55.66	53.06	P02751	FINC	HUMAN	Fibronectin	170	HUMAN	170
11	148.96	148.96	75.05	75.05	70.54	Q14624	ITIH4	HUMAN	Inter-alpha-trypsin inhibitor heavy chain H4	276	HUMAN	276
12	146.62	146.62	77.09	76.57	76.18	P00751	CFAB	HUMAN	Complement factor B	303	HUMAN	303
13	135.84	135.84	91.35	90.72	88.19	P02774	VTDB	HUMAN	Vitamin D-binding protein	287	HUMAN	287
14	126.3	126.3	79.26	78.02	76.79	P00747	PLMN	HUMAN	Plasminogen	179	HUMAN	179
15	120.39	120.38	73.4	70.2	68.67	P06396	GELS	HUMAN	Gelsolin	184	HUMAN	184
16	117.87	118.59	63.89	63.67	62.9	P19827	ITIH1	HUMAN	Inter-alpha-trypsin inhibitor heavy chain H1	279	HUMAN	279
17	110.41	110.41	34.16	32.17	30.64	P04275	VWF	HUMAN	von Willebrand factor	65	HUMAN	65
18	109.25	109.31	73.76	72.34	70.69	P01011	AACT	HUMAN	Alpha-1-antichymotrypsin	239	HUMAN	239
19	102.73	102.73	55.39	53.91	53.91	P19823	ITIH2	HUMAN	Inter-alpha-trypsin inhibitor heavy chain H2	236	HUMAN	236
20	93.81	93.81	65.42	63.17	61.13	P13671	CO6	HUMAN	Complement component C6	115	HUMAN	115
21	93.08	93.1	72.95	65.6	62.4	P10643	CO7	HUMAN	Complement component C7	113	HUMAN	113
22	89.92	89.92	85.35	76.26	76.26	P06727	APOA4	HUMAN	Apolipoprotein A-IV	133	HUMAN	133
23	88.97	89.04	76.29	73.06	72.84	P01008	ANT3	HUMAN	Antithrombin-III	191	HUMAN	191
24	87.45	87.44	74.29	73.51	70.22	P03952	KLKB1	HUMAN	Plasma kallikrein	97	HUMAN	97
25	84.8	84.94	65.92	65.27	63.02	P00734	THRB	HUMAN	Prothrombin	143	HUMAN	143
26	83.23	83.23	22.68	21.22	21.22	Q9Y6R7	FCGBP	HUMAN	IgGFc-binding protein	49	HUMAN	49
27	80.92	80.92	77	77	77	P02652	APOA2	HUMAN	Apolipoprotein A-II	232	HUMAN	232
28	79.49	79.7	53.57	51.86	50.78	P01042	KNG1	HUMAN	Kininogen-1	126	HUMAN	126
29	78.31	78.43	61.2	54.8	53.4	P05155	IC1	HUMAN	Plasma protease C1 inhibitor	203	HUMAN	203
30	76.36	76.36	56.43	56.09	55.06	P05156	CFAI	HUMAN	Complement factor I	77	HUMAN	77
31	76.27	76.29	67.82	67.82	67.82	P02768	ALBU	HUMAN	Serum albumin	59	HUMAN	59
32	74.2	74.2	64.4	63.55	61.7	P00736	C1R	HUMAN	Complement C1r subcomponent	88	HUMAN	88
33	72.26	72.26	66.94	64.44	63.77	P43652	AFAM	HUMAN	Afamin	114	HUMAN	114
34	70.55	70.55	75.07	74.49	73.62	P02749	APOH	HUMAN	Beta-2-glycoprotein 1	183	HUMAN	183
35	68.41	123.3	48.72	47.91	47.5	P20742	PZP	HUMAN	Pregnancy zone protein	147	HUMAN	147
36	68.25	68.27	64.58	64.58	64.58	Q96PD5	PGRP2	HUMAN	N-acetylmuramoyl-L-alanine amidase	124	HUMAN	124
37	67.58	67.75	86.39	83.67	83.67	P02766	TTHY	HUMAN	Transthyretin	183	HUMAN	183
38	66.03	66.03	33.68	33.68	33.68	P07996	TSP1	HUMAN	Thrombospondin-1	49	HUMAN	49
39	64.49	64.49	71.07	65.65	65.65	P07358	CO8B	HUMAN	Complement component C8 beta chain	71	HUMAN	71
40	64.35	64.42	70.69	70.69	68.97	P00738	HPT	HUMAN	Haptoglobin	129	HUMAN	129
41	64	64.23	66.87	65.66	63.64	P04217	A1BG	HUMAN	Alpha-1B-glycoprotein	179	HUMAN	179
42	63.41	63.56	63.86	62.43	59.57	P02748	CO9	HUMAN	Complement component C9	84	HUMAN	84
43	63.13	63.37	62.14	58.8	56.12	P10909	CLUS	HUMAN	Clusterin	146	HUMAN	146
44	62.45	62.48	21.9	20.68	20.46	P12259	FA5	HUMAN	Coagulation factor V	36	HUMAN	36
45	62.12	62.14	56.06	51.86	51.86	P04264	K2C1	HUMAN	Keratin, type II cytoskeletal 1	41	HUMAN	41
46	61.27	61.29	68.43	67.11	65.34	P01871	IGHM	HUMAN	Immunoglobulin heavy constant mu	102	HUMAN	102
47	60.92	60.98	67.82	65.78	65.78	P08697	A2AP	HUMAN	Alpha-2-antiplasmin	100	HUMAN	100
48	60.12	60.26	56.78	54.65	52.13	P06681	CO2	HUMAN	Complement C2	78	HUMAN	78
49	59.75	60.06	68.12	64.03	60.49	P02765	FETUA	HUMAN	Alpha-2-HS-glycoprotein	183	HUMAN	183
50	59.58	59.85	32.19	31.63	30.02	O75882	ATRN	HUMAN	Attractin	58	HUMAN	58
51	59.5	59.68	65.36	65.36	65.36	P05160	F13B	HUMAN	Coagulation factor XIII B chain	46	HUMAN	46
52	58.5	58.72	67.01	66.8	66.8	P01019	ANGT	HUMAN	Angiotensinogen	109	HUMAN	109
53	58.42	58.54	53.49	52.91	52.03	P09871	C1S	HUMAN	Complement C1s subcomponent	70	HUMAN	70
54	57.63	57.67	87.38	81.39	81.39	P02649	APOE	HUMAN	Apolipoprotein E	92	HUMAN	92
55	56.23	56.23	52.72	51.43	46.99	P02787	TRFE	HUMAN	Serotransferrin	36	HUMAN	36
56	54.66	54.66	60.3	60.13	60.13	P04003	C4BPA	HUMAN	C4b-binding protein alpha chain	61	HUMAN	61
57	54.6	54.62	69.56	65.34	63.93	P29622	KAIN	HUMAN	Kallistatin	67	HUMAN	67
58	54.29	54.35	67.94	67.94	59.92	P05546	HEP2	HUMAN	Heparin cofactor 2	90	HUMAN	90
59	53.09	53.1	43.6	41.24	41.24	Q06033	ITIH3	HUMAN	Inter-alpha-trypsin inhibitor heavy chain H3	68	HUMAN	68
60	52.73	52.77	69.46	69.46	69.46	P25311	ZA2G	HUMAN	Zinc-alpha-2-glycoprotein	107	HUMAN	107
61	52.57	52.65	47.5	47.5	46.19	P80108	PHLD	HUMAN	Phosphatidylinositol-glycan-specific phospholipase D	40	HUMAN	40
62	52.44	52.46	61.14	56.91	56.42	P00748	FA12	HUMAN	Coagulation factor XII	45	HUMAN	45
63	51.91	52.63	69.65	65.17	65.17	P02763	A1AG1	HUMAN	Alpha-1-acid glycoprotein 1	163	HUMAN	163
64	51.33	51.52	56.34	56.16	52.74	P07357	CO8A	HUMAN	Complement component C8 alpha chain	53	HUMAN	53
65	50.96	51.02	57.38	54.99	50.63	P26927	HGFL	HUMAN	Hepatocyte growth factor-like protein	38	HUMAN	38
66	46.33	46.33	66.67	65.74	65.74	Q16610	ECM1	HUMAN	Extracellular matrix protein 1	29	HUMAN	29
67	45.76	45.77	56.69	53.55	52.56	P35858	ALS	HUMAN	Insulin-like growth factor-binding protein complex acid labile subunit	39	HUMAN	39
68	44.88	44.93	53.71	53.71	52.95	P04196	HRG	HUMAN	Histidine-rich glycoprotein	100	HUMAN	100
69	44.3	44.34	52.12	46.27	46.27	Q15582	BGH3	HUMAN	Transforming growth factor-beta-induced protein ig-h3	29	HUMAN	29
70	41.82	41.82	73.21	63.16	63.16	P36955	PEDF	HUMAN	Pigment epithelium-derived factor	62	HUMAN	62
71	40.62	40.62	41.72	40.83	39.5	P07225	PROS	HUMAN	Vitamin K-dependent protein S	34	HUMAN	34
72	40.49	40.5	57.43	56.51	56.51	P22792	CPN2	HUMAN	Carboxypeptidase N subunit 2	55	HUMAN	55
73	40.12	40.15	21.51	20.44	20.44	Q92954	PRG4	HUMAN	Proteoglycan 4	38	HUMAN	38
74	39.18	39.19	52.23	52.05	52.05	P13645	K1C10	HUMAN	Keratin, type I cytoskeletal 10	29	HUMAN	29
75	39.04	39.06	40.56	35.48	34.54	O00391	QSOX1	HUMAN	Sulfhydryl oxidase 1	22	HUMAN	22
76	38.83	38.88	35.57	34.76	34.76	P02671	FIBA	HUMAN	Fibrinogen alpha chain	71	HUMAN	71
77	38.3	38.33	54.99	54.99	53.56	P02675	FIBB	HUMAN	Fibrinogen beta chain	20	HUMAN	20
78	37.5	39.59	60.88	59.21	57.32	P04004	VTNC	HUMAN	Vitronectin	74	HUMAN	74
79	37.39	37.41	50.49	50.3	50.3	Q96KN2	CNDP1	HUMAN	Beta-Ala-His dipeptidase	23	HUMAN	23
80	37.02	37.08	65.06	63.07	58.24	P02760	AMBP	HUMAN	Protein AMBP	80	HUMAN	80
81	36.96	37	43.7	43.54	43.54	P13796	PLSL	HUMAN	Plastin-2	20	HUMAN	20
82	36.58	36.69	86.12	76.2	73.65	P01876	IGHA1	HUMAN	Immunoglobulin heavy constant alpha 1	76	HUMAN	76
83	36.14	36.15	54.09	54.09	47.03	P35527	K1C9	HUMAN	Keratin, type I cytoskeletal 9	19	HUMAN	19
84	36.06	36.11	53.83	51.13	51.13	Q9UK55	ZPI	HUMAN	Protein Z-dependent protease inhibitor	19	HUMAN	19
85	36	36	53.66	52.08	52.08	Q9UHG3	PCYOX	HUMAN	Prenylcysteine oxidase 1	24	HUMAN	24
86	35.95	36.02	46.35	42.03	39.7	P06276	CHLE	HUMAN	Cholinesterase	25	HUMAN	25
87	34.15	36.39	52.96	50.72	44.8	P03951	FA11	HUMAN	Coagulation factor XI	20	HUMAN	20
88	33.59	33.59	95.24	93.88	93.88	P68871	HBB	HUMAN	Hemoglobin subunit beta	58	HUMAN	58
89	33.53	33.55	43.05	40.92	40.92	Q04756	HGFA	HUMAN	Hepatocyte growth factor activator	22	HUMAN	22
90	33.49	39.7	43.18	42.96	42.77	P08519	APOA	HUMAN	Apolipoprotein(a)	32	HUMAN	32
91	33.42	33.46	78.87	75.49	73.8	P27169	PON1	HUMAN	Serum paraoxonase/arylesterase 1	58	HUMAN	58
92	32.79	32.83	74.8	74.8	74.54	P01860	IGHG3	HUMAN	Immunoglobulin heavy constant gamma 3	67	HUMAN	67
93	31.8	31.91	26.82	23.26	22.19	O00533	NCHL1	HUMAN	Neural cell adhesion molecule L1-like protein	19	HUMAN	19
94	30.33	32.44	58.31	58.31	58.31	P05543	THBG	HUMAN	Thyroxine-binding globulin	43	HUMAN	43
95	30.19	30.22	59.81	56.5	56.5	Q96IY4	CBPB2	HUMAN	Carboxypeptidase B2	37	HUMAN	37
96	30.01	30.01	65.87	59.73	59.73	P63261	ACTG	HUMAN	Actin, cytoplasmic 2	19	HUMAN	19
96	0	30.01	65.87	59.73	59.73	P60709	ACTB	HUMAN	Actin, cytoplasmic 1	19	HUMAN	19
97	29.96	30	57.42	54.15	54.15	P15169	CBPN	HUMAN	Carboxypeptidase N catalytic chain	35	HUMAN	35
98	29.22	29.26	63.4	58.21	56.48	P02750	A2GL	HUMAN	Leucine-rich alpha-2-glycoprotein	45	HUMAN	45
99	29.17	29.21	73.27	73.27	73.27	P05452	TETN	HUMAN	Tetranectin	24	HUMAN	24
100	28.68	28.72	91.55	91.55	91.55	P69905	HBA	HUMAN	Hemoglobin subunit alpha	58	HUMAN	58
101	28.62	34.96	64.18	64.18	64.18	P19652	A1AG2	HUMAN	Alpha-1-acid glycoprotein 2	80	HUMAN	80
102	28.53	28.81	60.45	58.71	58.46	P04278	SHBG	HUMAN	Sex hormone-binding globulin	23	HUMAN	23
103	28.05	28.16	47.93	47.93	46.45	P51884	LUM	HUMAN	Lumican	37	HUMAN	37
104	28	28	34.02	34.02	34.02	Q08380	LG3BP	HUMAN	Galectin-3-binding protein	20	HUMAN	20
105	27.68	27.72	34.49	32.83	32.83	Q9NQ79	CRAC1	HUMAN	Cartilage acidic protein 1	16	HUMAN	16
106	26.64	26.64	52.38	51.85	51.85	P05090	APOD	HUMAN	Apolipoprotein D	40	HUMAN	40
107	26.53	26.54	59.37	56.48	52.74	O43866	CD5L	HUMAN	CD5 antigen-like	19	HUMAN	19
108	26.35	26.39	48.34	47.02	47.02	P02679	FIBG	HUMAN	Fibrinogen gamma chain	24	HUMAN	24
109	26.32	26.33	29.31	29.31	23.08	P18428	LBP	HUMAN	Lipopolysaccharide-binding protein	19	HUMAN	19
110	25.67	25.72	79.8	79.8	79.8	P02656	APOC3	HUMAN	Apolipoprotein C-III	61	HUMAN	61
111	25.47	25.51	16.75	16.75	16.75	P15144	AMPN	HUMAN	Aminopeptidase N	14	HUMAN	14
112	25.15	25.2	72.13	68.03	68.03	P0DJI8	SAA1	HUMAN	Serum amyloid A-1 protein	35	HUMAN	35
113	24.53	24.59	74.92	74.92	72.91	O75636	FCN3	HUMAN	Ficolin-3	32	HUMAN	32
114	24.33	24.47	61.45	61.45	61.45	P02654	APOC1	HUMAN	Apolipoprotein C-I	53	HUMAN	53
115	24.29	24.31	78.61	78.61	75.12	P02753	RET4	HUMAN	Retinol-binding protein 4	45	HUMAN	45
116	24.17	24.26	26.32	26.32	26.32	P48740	MASP1	HUMAN	Mannan-binding lectin serine protease 1	13	HUMAN	13
117	24.17	24.19	44.39	44.39	44.39	P02743	SAMP	HUMAN	Serum amyloid P-component	34	HUMAN	34
118	23.78	23.9	39.32	39.09	39.09	P04180	LCAT	HUMAN	Phosphatidylcholine-sterol acyltransferase	15	HUMAN	15
119	23.4	23.59	41.43	41.43	33.93	Q14520	HABP2	HUMAN	Hyaluronan-binding protein 2	19	HUMAN	19
120	23.11	23.27	38.12	38.12	36.83	P43251	BTD	HUMAN	Biotinidase	28	HUMAN	28
121	22.61	22.62	72.87	72.87	65.96	O95445	APOM	HUMAN	Apolipoprotein M	37	HUMAN	37
122	22.54	22.55	46.64	39.05	39.05	P00740	FA9	HUMAN	Coagulation factor IX	16	HUMAN	16
123	22.32	26.88	41.27	41.27	41.27	Q9NZP8	C1RL	HUMAN	Complement C1r subcomponent-like protein	25	HUMAN	25
124	22	40.08	69.7	69.39	65.76	Q03591	FHR1	HUMAN	Complement factor H-related protein 1	95	HUMAN	95
125	22	22	73.95	64.75	64.75	P00915	CAH1	HUMAN	Carbonic anhydrase 1	21	HUMAN	21
126	20.52	20.52	38.87	35.35	33.79	P0DOX3	IGD	HUMAN	Immunoglobulin delta heavy chain	14	HUMAN	14
127	20.51	20.51	46.4	44	44	P08571	CD14	HUMAN	Monocyte differentiation antigen CD14	17	HUMAN	17
128	20.36	20.36	16.61	16.61	13.58	Q86VB7	C163A	HUMAN	Scavenger receptor cysteine-rich type 1 protein M130	10	HUMAN	10
129	20.3	20.31	57.94	54.67	54.67	P0DOX7	IGK	HUMAN	Immunoglobulin kappa light chain	42	HUMAN	42
130	20.23	20.29	37.98	37.98	37.98	Q9HDC9	APMAP	HUMAN	Adipocyte plasma membrane-associated protein	11	HUMAN	11
131	20.19	20.21	46.86	45.29	45.29	Q9UGM5	FETUB	HUMAN	Fetuin-B	17	HUMAN	17
132	20	20	18.28	16.32	16.32	P27487	DPP4	HUMAN	Dipeptidyl peptidase 4	10	HUMAN	10
133	19.35	23.36	33.8	32.08	32.08	P35908	K22E	HUMAN	Keratin, type II cytoskeletal 2 epidermal	15	HUMAN	15
134	19.25	19.38	45.98	43.97	37.69	O14791	APOL1	HUMAN	Apolipoprotein L1	18	HUMAN	18
135	19.18	19.26	5.941	4.738	4.338	P22105	TENX	HUMAN	Tenascin-X	10	HUMAN	10
136	18.88	18.9	26.26	26.26	26.26	P09172	DOPO	HUMAN	Dopamine beta-hydroxylase	11	HUMAN	11
137	18.56	18.57	47.83	47.83	47.83	P02746	C1QB	HUMAN	Complement C1q subcomponent subunit B	46	HUMAN	46
138	18.49	18.52	62.87	62.87	62.87	P07360	CO8G	HUMAN	Complement component C8 gamma chain	33	HUMAN	33
139	18.2	20.7	49.14	49.14	47.41	P08185	CBG	HUMAN	Corticosteroid-binding globulin	26	HUMAN	26
140	18.19	18.21	79.21	79.21	77.23	P02655	APOC2	HUMAN	Apolipoprotein C-II	51	HUMAN	51
141	18.06	374.31	85.26	83.72	81.48	P0C0L5	CO4B	HUMAN	Complement C4-B	811	HUMAN	811
142	18.02	18.03	36.07	36.07	34.11	P40197	GPV	HUMAN	Platelet glycoprotein V	11	HUMAN	11
143	18.01	18.01	30.31	26.89	26.89	Q6EMK4	VASN	HUMAN	Vasorin	11	HUMAN	11
144	18	20	27.21	23.12	23.12	P49747	COMP	HUMAN	Cartilage oligomeric matrix protein	10	HUMAN	10
145	18	18	31.98	31.77	31.77	P27918	PROP	HUMAN	Properdin	22	HUMAN	22
146	17.64	17.86	62.2	56.01	56.01	P17936	IBP3	HUMAN	Insulin-like growth factor-binding protein 3	15	HUMAN	15
147	17.38	17.67	18.24	14.67	14.67	P33151	CADH5	HUMAN	Cadherin-5	11	HUMAN	11
148	16.31	16.31	56.54	56.54	56.54	P00918	CAH2	HUMAN	Carbonic anhydrase 2	10	HUMAN	10
149	16.24	16.24	28.33	28.33	26.35	P05154	IPSP	HUMAN	Plasma serine protease inhibitor	14	HUMAN	14
150	16	16	29.28	29.28	29.28	P04070	PROC	HUMAN	Vitamin K-dependent protein C	14	HUMAN	14
151	16	16	47.43	47.43	47.43	P00746	CFAD	HUMAN	Complement factor D	11	HUMAN	11
152	15.67	15.69	36.79	35.22	35.22	Q92820	GGH	HUMAN	Gamma-glutamyl hydrolase	9	HUMAN	9
153	15.46	15.47	38.61	35.31	35.31	P09486	SPRC	HUMAN	SPARC	8	HUMAN	8
154	15.34	15.36	41.63	37.55	37.55	P02745	C1QA	HUMAN	Complement C1q subcomponent subunit A	25	HUMAN	25
155	15.32	15.35	14.61	12.86	12.86	P19320	VCAM1	HUMAN	Vascular cell adhesion protein 1	8	HUMAN	8
156	15.28	15.32	86.79	86.79	86.79	P0DOY3	IGLC3	HUMAN	Immunoglobulin lambda constant 3	30	HUMAN	30
156	0	15.32	86.79	86.79	86.79	P0DOY2	IGLC2	HUMAN	Immunoglobulin lambda constant 2	30	HUMAN	30
157	14.97	28.91	53.41	47.69	44.62	P0DOX2	IGA2	HUMAN	Immunoglobulin alpha-2 heavy chain	50	HUMAN	50
158	14.79	14.83	22.34	22.34	22.34	P00742	FA10	HUMAN	Coagulation factor X	11	HUMAN	11
159	14.7	14.8	33.06	29.41	29.41	Q12805	FBLN3	HUMAN	EGF-containing fibulin-like extracellular matrix protein 1	10	HUMAN	10
160	14.63	14.67	4.099	3.348	3.348	P98160	PGBM	HUMAN	Basement membrane-specific heparan sulfate proteoglycan core protein	8	HUMAN	8
161	14.42	14.46	48.98	48.16	48.16	P02747	C1QC	HUMAN	Complement C1q subcomponent subunit C	29	HUMAN	29
162	14.37	47.39	72.7	72.7	67.53	P00739	HPTR	HUMAN	Haptoglobin-related protein	62	HUMAN	62
163	14.29	14.47	38.21	34.63	34.63	P04406	G3P	HUMAN	Glyceraldehyde-3-phosphate dehydrogenase	9	HUMAN	9
164	14.25	14.29	20.68	20.49	20.49	P04040	CATA	HUMAN	Catalase	8	HUMAN	8
165	14	16.02	25.31	21.79	20.91	Q9BXR6	FHR5	HUMAN	Complement factor H-related protein 5	10	HUMAN	10
166	14	14	26.77	24.34	24.34	P55058	PLTP	HUMAN	Phospholipid transfer protein	8	HUMAN	8
167	14	14	13.04	13.04	12.27	P07359	GP1BA	HUMAN	Platelet glycoprotein Ib alpha chain	8	HUMAN	8
168	13.88	18.04	38.14	38.14	33.33	Q15166	PON3	HUMAN	Serum paraoxonase/lactonase 3	10	HUMAN	10
169	13.82	13.91	53.54	49.49	44.95	P32119	PRDX2	HUMAN	Peroxiredoxin-2	10	HUMAN	10
170	13.7	13.8	28.71	24.64	24.64	P01009	A1AT	HUMAN	Alpha-1-antitrypsin	8	HUMAN	8
171	13.23	13.34	29.5	28	28	P22891	PROZ	HUMAN	Vitamin K-dependent protein Z	8	HUMAN	8
172	12.95	12.99	18.85	15.85	15.85	P00488	F13A	HUMAN	Coagulation factor XIII A chain	7	HUMAN	7
173	12.91	12.93	34.96	34.96	34.96	P22352	GPX3	HUMAN	Glutathione peroxidase 3	12	HUMAN	12
174	12.81	12.87	13.75	12.94	11.66	P13591	NCAM1	HUMAN	Neural cell adhesion molecule 1	7	HUMAN	7
175	12.38	12.39	21.75	20.83	20.06	P33908	MA1A1	HUMAN	Mannosyl-oligosaccharide 1,2-alpha-mannosidase IA	8	HUMAN	8
176	12.26	12.27	22.6	19.81	16.87	P43121	MUC18	HUMAN	Cell surface glycoprotein MUC18	6	HUMAN	6
177	12.14	12.14	74.62	70.77	61.54	P35542	SAA4	HUMAN	Serum amyloid A-4 protein	36	HUMAN	36
178	12.1	12.11	46.88	46.88	46.88	P02775	CXCL7	HUMAN	Platelet basic protein	17	HUMAN	17
179	12	12	52.14	52.14	52.14	P07737	PROF1	HUMAN	Profilin-1	7	HUMAN	7
180	12	12	22.32	22.32	22.32	P02741	CRP	HUMAN	C-reactive protein	7	HUMAN	7
181	11.98	12.07	4.973	3.62	2.99	P12111	CO6A3	HUMAN	Collagen alpha-3(VI) chain	6	HUMAN	6
182	11.89	11.96	14.68	13.76	13.76	P11021	GRP78	HUMAN	78 kDa glucose-regulated protein	6	HUMAN	6
183	11.81	12.15	88.64	88.64	88.64	P62328	TYB4	HUMAN	Thymosin beta-4	11	HUMAN	11
184	11.53	11.61	15.93	14.22	14.22	P23142	FBLN1	HUMAN	Fibulin-1	8	HUMAN	8
185	10.84	11	7.359	5.51	4.723	Q9Y490	TLN1	HUMAN	Talin-1	7	HUMAN	7
186	10.66	10.67	53.42	52.74	52.74	P01034	CYTC	HUMAN	Cystatin-C	10	HUMAN	10
187	10.23	10.24	22.58	20.97	20.97	P14151	LYAM1	HUMAN	L-selectin	8	HUMAN	8
188	10.13	10.13	49.76	49.76	49.76	P01033	TIMP1	HUMAN	Metalloproteinase inhibitor 1	6	HUMAN	6
189	10.09	10.09	17.86	15.79	12.59	P05362	ICAM1	HUMAN	Intercellular adhesion molecule 1	5	HUMAN	5
190	10.01	10.01	17.77	10.08	10.08	O14786	NRP1	HUMAN	Neuropilin-1	5	HUMAN	5
191	10	10.03	15.22	15.22	15.22	Q9Y5Y7	LYVE1	HUMAN	Lymphatic vessel endothelial hyaluronic acid receptor 1	8	HUMAN	8
192	10	10	21.3	21.3	21.3	Q01459	DIAC	HUMAN	Di-N-acetylchitobiase	5	HUMAN	5
193	9.94	9.97	20.47	19.42	19.42	P49908	SEPP1	HUMAN	Selenoprotein P	10	HUMAN	10
194	9.89	9.89	11.72	10.77	10.77	Q15063	POSTN	HUMAN	Periostin	5	HUMAN	5
195	9.86	9.89	39.37	33.86	33.86	P55056	APOC4	HUMAN	Apolipoprotein C-IV	8	HUMAN	8
196	9.84	9.9	80.7	69.3	62.28	P06702	S10A9	HUMAN	Protein S100-A9	7	HUMAN	7
197	9.82	9.89	57.26	57.26	57.26	A0A0C4DH38	HV551	HUMAN	Immunoglobulin heavy variable 5-51	6	HUMAN	6
198	9.8	11.97	69.23	69.23	64.96	P01780	HV307	HUMAN	Immunoglobulin heavy variable 3-7	11	HUMAN	11
199	9.77	9.83	33.33	33.33	33.33	P20851	C4BPB	HUMAN	C4b-binding protein beta chain	7	HUMAN	7
200	9.66	29.65	51.89	51.89	48.33	P0DOX5	IGG1	HUMAN	Immunoglobulin gamma-1 heavy chain	47	HUMAN	47
200	0	26.13	53.94	53.94	50.61	P01857	IGHG1	HUMAN	Immunoglobulin heavy constant gamma 1	42	HUMAN	42
201	9.64	9.77	33.06	33.06	33.06	P54108	CRIS3	HUMAN	Cysteine-rich secretory protein 3	5	HUMAN	5
202	9.6	9.72	58.06	58.06	40.73	P11226	MBL2	HUMAN	Mannose-binding protein C	8	HUMAN	8
203	9.26	28.87	92.52	91.16	91.16	P02042	HBD	HUMAN	Hemoglobin subunit delta	38	HUMAN	38
204	9.22	9.38	11.01	11.01	11.01	Q13822	ENPP2	HUMAN	Ectonucleotide pyrophosphatase/phosphodiesterase family member 2	8	HUMAN	8
205	9.2	9.27	19.16	19.16	19.16	P07195	LDHB	HUMAN	L-lactate dehydrogenase B chain	5	HUMAN	5
206	9.16	9.3	23.08	23.08	23.08	P05062	ALDOB	HUMAN	Fructose-bisphosphate aldolase B	5	HUMAN	5
207	9.1	9.19	17.01	17.01	17.01	Q6UX71	PXDC2	HUMAN	Plexin domain-containing protein 2	6	HUMAN	6
208	9.07	9.15	28.83	28.83	28.83	Q13790	APOF	HUMAN	Apolipoprotein F	31	HUMAN	31
209	9.02	9.1	28.31	24.62	24.62	P18065	IBP2	HUMAN	Insulin-like growth factor-binding protein 2	5	HUMAN	5
210	8.43	8.46	21.17	21.17	19.01	Q6UXB8	PI16	HUMAN	Peptidase inhibitor 16	9	HUMAN	9
211	8.06	8.06	10.91	9.877	9.877	P07333	CSF1R	HUMAN	Macrophage colony-stimulating factor 1 receptor	7	HUMAN	7
212	8.02	22.1	60.74	60.74	56.3	P36980	FHR2	HUMAN	Complement factor H-related protein 2	33	HUMAN	33
213	8	8	43.92	40.54	40.54	P61626	LYSC	HUMAN	Lysozyme C	4	HUMAN	4
214	8	8	9.187	9.187	9.187	Q14515	SPRL1	HUMAN	SPARC-like protein 1	4	HUMAN	4
215	8	8	38.75	38.75	38.75	P08294	SODE	HUMAN	Extracellular superoxide dismutase [Cu-Zn]	4	HUMAN	4
216	7.96	8	7.289	7.289	7.289	O00187	MASP2	HUMAN	Mannan-binding lectin serine protease 2	6	HUMAN	6
217	7.96	8	10.1	10.1	10.1	Q99784	NOE1	HUMAN	Noelin	4	HUMAN	4
218	7.92	7.96	19.53	17.17	17.17	P08709	FA7	HUMAN	Coagulation factor VII	5	HUMAN	5
219	7.74	7.8	15.62	14.52	14.52	P05534	1A24	HUMAN	HLA class I histocompatibility antigen, A-24 alpha chain	4	HUMAN	4
219	0	5.74	11.23	10.14	10.14	P30455	1A36	HUMAN	HLA class I histocompatibility antigen, A-36 alpha chain	3	HUMAN	3
219	0	5.74	12.05	10.96	10.96	P30447	1A23	HUMAN	HLA class I histocompatibility antigen, A-23 alpha chain	3	HUMAN	3
219	0	5.74	11.23	10.14	10.14	P30443	1A01	HUMAN	HLA class I histocompatibility antigen, A-1 alpha chain	3	HUMAN	3
219	0	5.74	11.23	10.14	10.14	P13746	1A11	HUMAN	HLA class I histocompatibility antigen, A-11 alpha chain	3	HUMAN	3
219	0	5.74	12.05	10.96	10.96	P10316	1A69	HUMAN	HLA class I histocompatibility antigen, A-69 alpha chain	3	HUMAN	3
219	0	5.74	11.23	10.14	10.14	P04439	1A03	HUMAN	HLA class I histocompatibility antigen, A-3 alpha chain	3	HUMAN	3
219	0	5.74	11.33	10.22	10.22	P01893	HLAH	HUMAN	Putative HLA class I histocompatibility antigen, alpha chain H	3	HUMAN	3
219	0	5.74	12.05	10.96	10.96	P01892	1A02	HUMAN	HLA class I histocompatibility antigen, A-2 alpha chain	3	HUMAN	3
220	7.43	7.47	29.56	29.56	29.56	P01591	IGJ	HUMAN	Immunoglobulin J chain	8	HUMAN	8
221	7.39	7.43	9.825	9.825	9.825	Q9NPH3	IL1AP	HUMAN	Interleukin-1 receptor accessory protein	4	HUMAN	4
222	7.01	7.05	24.26	19.95	19.95	Q13093	PAFA	HUMAN	Platelet-activating factor acetylhydrolase	6	HUMAN	6
223	6.87	6.9	28.28	25.25	25.25	P80188	NGAL	HUMAN	Neutrophil gelatinase-associated lipocalin	4	HUMAN	4
224	6.62	6.65	12.69	12.69	11.36	Q15113	PCOC1	HUMAN	Procollagen C-endopeptidase enhancer 1	5	HUMAN	5
225	6.59	6.6	52.99	52.99	52.99	P01701	LV151	HUMAN	Immunoglobulin lambda variable 1-51	7	HUMAN	7
226	6.56	6.57	33.33	33.33	26.83	P06331	HV434	HUMAN	Immunoglobulin heavy variable 4-34	5	HUMAN	5
226	0	6.57	35.34	35.34	28.45	P01825	HV459	HUMAN	Immunoglobulin heavy variable 4-59	5	HUMAN	5
226	0	6.57	34.75	34.75	27.97	A0A0C4DH41	HV461	HUMAN	Immunoglobulin heavy variable 4-61	5	HUMAN	5
226	0	6.57	28.21	28.21	28.21	P0DP08	HVD82	HUMAN	Immunoglobulin heavy variable 4-38-2	5	HUMAN	5
226	0	6.57	27.97	27.97	27.97	P0DP06	HVD34	HUMAN	Immunoglobulin heavy variable 4-30-4	5	HUMAN	5
226	0	6.57	26.4	26.4	26.4	P01824	HV439	HUMAN	Immunoglobulin heavy variable 4-39	5	HUMAN	5
226	0	2.73	27.97	26.27	26.27	P0DP07	HV431	HUMAN	Immunoglobulin heavy variable 4-31	4	HUMAN	4
227	6.51	6.53	39.74	39.74	39.74	P07998	RNAS1	HUMAN	Ribonuclease pancreatic	7	HUMAN	7
228	6.38	6.39	52.69	45.16	40.86	P05109	S10A8	HUMAN	Protein S100-A8	8	HUMAN	8
229	6.36	6.38	13.35	13.35	13.35	Q9UNW1	MINP1	HUMAN	Multiple inositol polyphosphate phosphatase 1	5	HUMAN	5
230	6.26	6.28	16.63	15.21	15.21	P12955	PEPD	HUMAN	Xaa-Pro dipeptidase	4	HUMAN	4
231	6.19	6.2	36.54	32.69	25.82	P04075	ALDOA	HUMAN	Fructose-bisphosphate aldolase A	4	HUMAN	4
232	6.11	6.16	9.971	7.948	7.948	Q8NBP7	PCSK9	HUMAN	Proprotein convertase subtilisin/kexin type 9	4	HUMAN	4
233	6.07	6.08	31.66	31.66	22.11	P37802	TAGL2	HUMAN	Transgelin-2	3	HUMAN	3
234	6.05	6.1	37.82	37.82	37.82	P61769	B2MG	HUMAN	Beta-2-microglobulin	6	HUMAN	6
235	6.04	6.09	8.055	6.483	5.796	Q12860	CNTN1	HUMAN	Contactin-1	4	HUMAN	4
236	6.03	6.03	56.9	56.9	56.9	A0A0C4DH25	KVD20	HUMAN	Immunoglobulin kappa variable 3D-20	5	HUMAN	5
237	6.02	6.03	19.31	14.16	14.16	O75015	FCG3B	HUMAN	Low affinity immunoglobulin gamma Fc region receptor III-B	4	HUMAN	4
238	6.02	6.02	15.41	15.41	10.38	Q10588	BST1	HUMAN	ADP-ribosyl cyclase/cyclic ADP-ribose hydrolase 2	3	HUMAN	3
239	6.01	6.01	35.66	35.66	26.23	Q15848	ADIPO	HUMAN	Adiponectin	4	HUMAN	4
240	6	21.46	51.64	51.64	51.64	P0DJI9	SAA2	HUMAN	Serum amyloid A-2 protein	27	HUMAN	27
241	6	6.05	3.515	2.917	2.917	Q12913	PTPRJ	HUMAN	Receptor-type tyrosine-protein phosphatase eta	4	HUMAN	4
242	6	6.01	35.29	35.29	31.09	A0A0B4J1V0	HV315	HUMAN	Immunoglobulin heavy variable 3-15	6	HUMAN	6
243	6	6	11.9	8.254	8.254	P08195	4F2	HUMAN	4F2 cell-surface antigen heavy chain	3	HUMAN	3
244	6	6	4.625	4.064	4.064	Q76LX8	ATS13	HUMAN	A disintegrin and metalloproteinase with thrombospondin motifs 13	3	HUMAN	3
245	6	6	24.7	23.49	23.49	P23528	COF1	HUMAN	Cofilin-1	3	HUMAN	3
246	6	6	14.76	14.76	14.76	Q9BWP8	COL11	HUMAN	Collectin-11	3	HUMAN	3
247	6	6	25.53	25.53	25.53	P59666	DEF3	HUMAN	Neutrophil defensin 3	3	HUMAN	3
247	0	6	25.53	25.53	25.53	P59665	DEF1	HUMAN	Neutrophil defensin 1	3	HUMAN	3
248	6	6	23.75	23.75	23.75	P24592	IBP6	HUMAN	Insulin-like growth factor-binding protein 6	5	HUMAN	5
249	6	6	2.768	2.768	2.768	P23470	PTPRG	HUMAN	Receptor-type tyrosine-protein phosphatase gamma	3	HUMAN	3
250	6	6	13.37	13.37	13.37	P16930	FAAA	HUMAN	Fumarylacetoacetase	3	HUMAN	3
251	6	6	4.178	4.178	4.178	P16070	CD44	HUMAN	CD44 antigen	5	HUMAN	5
252	6	6	5.106	5.106	5.106	P14625	ENPL	HUMAN	Endoplasmin	3	HUMAN	3
253	6	6	14.91	14.91	14.91	P13598	ICAM2	HUMAN	Intercellular adhesion molecule 2	3	HUMAN	3
254	5.9	6.08	7.692	6.322	6.322	Q9H8L6	MMRN2	HUMAN	Multimerin-2	4	HUMAN	4
255	5.48	23.22	50.31	50.31	47.55	P01859	IGHG2	HUMAN	Immunoglobulin heavy constant gamma 2	22	HUMAN	22
256	5.43	7.87	6.99	4.637	4.637	Q6YHK3	CD109	HUMAN	CD109 antigen	6	HUMAN	6
257	5.21	5.33	15.11	15.11	15.11	P15151	PVR	HUMAN	Poliovirus receptor	8	HUMAN	8
258	5.12	5.21	51.52	39.39	32.73	P62937	PPIA	HUMAN	Peptidyl-prolyl cis-trans isomerase A	4	HUMAN	4
259	4.77	4.86	40.5	40.5	40.5	P06312	KV401	HUMAN	Immunoglobulin kappa variable 4-1	6	HUMAN	6
260	4.46	4.47	20.09	20.09	20.09	P30041	PRDX6	HUMAN	Peroxiredoxin-6	3	HUMAN	3
261	4.34	4.35	11.39	6.937	6.937	P01833	PIGR	HUMAN	Polymeric immunoglobulin receptor	3	HUMAN	3
262	4.31	4.32	5.375	4.397	3.827	Q13201	MMRN1	HUMAN	Multimerin-1	3	HUMAN	3
263	4.31	4.32	58.33	58.33	58.33	A0A0C4DH68	KV224	HUMAN	Immunoglobulin kappa variable 2-24	4	HUMAN	4
264	4.09	4.09	28.21	23.08	23.08	A0A0C4DH34	HV428	HUMAN	Immunoglobulin heavy variable 4-28	4	HUMAN	4
265	4.06	4.07	9.442	9.442	9.442	P04066	FUCO	HUMAN	Tissue alpha-L-fucosidase	3	HUMAN	3
266	4.06	4.06	30.56	30.56	27.22	P01344	IGF2	HUMAN	Insulin-like growth factor II	4	HUMAN	4
267	4.04	4.04	52.99	52.99	48.72	P01699	LV144	HUMAN	Immunoglobulin lambda variable 1-44	4	HUMAN	4
268	4.02	4.02	20.16	15.5	12.4	P22692	IBP4	HUMAN	Insulin-like growth factor-binding protein 4	2	HUMAN	2
269	4.01	4.01	40	40	37.5	P01615	KVD28	HUMAN	Immunoglobulin kappa variable 2D-28	5	HUMAN	5
269	0	4.01	40	40	37.5	A0A075B6P5	KV228	HUMAN	Immunoglobulin kappa variable 2-28	5	HUMAN	5
269	0	4	19.01	19.01	16.53	P01614	KVD40	HUMAN	Immunoglobulin kappa variable 2D-40	3	HUMAN	3
269	0	4	19.01	19.01	16.53	A0A087WW87	KV240	HUMAN	Immunoglobulin kappa variable 2-40	3	HUMAN	3
270	4	6	9.94	9.94	9.94	P00338	LDHA	HUMAN	L-lactate dehydrogenase A chain	3	HUMAN	3
271	4	4	1.386	0.6162	0.6162	Q07954	LRP1	HUMAN	Prolow-density lipoprotein receptor-related protein 1	2	HUMAN	2
272	4	4	2.116	0.8689	0.8689	P21333	FLNA	HUMAN	Filamin-A	2	HUMAN	2
273	4	4	10.66	7.82	7.82	Q86U17	SPA11	HUMAN	Serpin A11	3	HUMAN	3
274	4	4	2.007	1.044	1.044	P11717	MPRI	HUMAN	Cation-independent mannose-6-phosphate receptor	2	HUMAN	2
275	4	4	3.934	3.022	3.022	P39060	COIA1	HUMAN	Collagen alpha-1(XVIII) chain	2	HUMAN	2
276	4	4	21.49	21.49	21.49	A0A0B4J1U7	HV601	HUMAN	Immunoglobulin heavy variable 6-1	3	HUMAN	3
276	0	2	4.217	4.217	4.217	Q96M19	CL067	HUMAN	Putative transmembrane protein encoded by LINC00477	1	HUMAN	1
277	4	4	17.18	14.1	14.1	Q96S96	PEBP4	HUMAN	Phosphatidylethanolamine-binding protein 4	2	HUMAN	2
278	4	4	13.27	10.43	10.43	Q13103	SPP24	HUMAN	Secreted phosphoprotein 24	2	HUMAN	2
279	4	4	5.891	3.647	3.647	P55290	CAD13	HUMAN	Cadherin-13	2	HUMAN	2
280	4	4	5.893	3.12	3.12	P26038	MOES	HUMAN	Moesin	2	HUMAN	2
280	0	2	3.087	1.544	1.544	P35241	RADI	HUMAN	Radixin	1	HUMAN	1
280	0	2	2.901	1.536	1.536	P15311	EZRI	HUMAN	Ezrin	1	HUMAN	1
281	4	4	11.71	10.29	10.29	P08567	PLEK	HUMAN	Pleckstrin	2	HUMAN	2
282	4	4	6.553	5.34	5.34	P07339	CATD	HUMAN	Cathepsin D	2	HUMAN	2
283	4	4	28.57	27.92	27.92	P00441	SODC	HUMAN	Superoxide dismutase [Cu-Zn]	2	HUMAN	2
284	4	4	4.601	4.601	4.601	Q9NPY3	C1QR1	HUMAN	Complement component C1q receptor	2	HUMAN	2
285	4	4	9.091	9.091	9.091	Q8TDL5	BPIB1	HUMAN	BPI fold-containing family B member 1	2	HUMAN	2
286	4	4	4.703	4.703	4.703	P58335	ANTR2	HUMAN	Anthrax toxin receptor 2	2	HUMAN	2
287	4	4	3.268	3.268	3.268	P40189	IL6RB	HUMAN	Interleukin-6 receptor subunit beta	2	HUMAN	2
288	4	4	8.651	8.651	8.651	P00491	PNPH	HUMAN	Purine nucleoside phosphorylase	2	HUMAN	2
289	3.96	4	3.175	3.175	2.608	P12830	CADH1	HUMAN	Cadherin-1	2	HUMAN	2
290	3.96	4	8.913	8.913	8.913	Q9Y5C1	ANGL3	HUMAN	Angiopoietin-related protein 3	2	HUMAN	2
291	3.96	4	10.93	10.93	10.93	P07307	ASGR2	HUMAN	Asialoglycoprotein receptor 2	2	HUMAN	2
292	3.82	3.89	14.12	14.12	14.12	P49913	CAMP	HUMAN	Cathelicidin antimicrobial peptide	2	HUMAN	2
293	3.62	5.81	39.32	39.32	35.04	P01764	HV323	HUMAN	Immunoglobulin heavy variable 3-23	9	HUMAN	9
293	0	5.81	39.32	39.32	35.04	A0A0B4J1X5	HV374	HUMAN	Immunoglobulin heavy variable 3-74	10	HUMAN	10
293	0	3.69	36.75	23.08	18.8	P0DP02	HVC33	HUMAN	Immunoglobulin heavy variable 3-30-3	8	HUMAN	8
293	0	3.69	36.75	23.08	18.8	P01772	HV333	HUMAN	Immunoglobulin heavy variable 3-33	8	HUMAN	8
293	0	3.69	39.66	23.28	18.97	P01767	HV353	HUMAN	Immunoglobulin heavy variable 3-53	8	HUMAN	8
293	0	3.69	23.28	23.28	18.97	A0A0C4DH42	HV366	HUMAN	Immunoglobulin heavy variable 3-66	8	HUMAN	8
293	0	3.68	36.75	23.08	18.8	P0DP03	HV335	HUMAN	Immunoglobulin heavy variable 3-30-5	7	HUMAN	7
293	0	3.68	36.75	23.08	18.8	P01768	HV330	HUMAN	Immunoglobulin heavy variable 3-30	7	HUMAN	7
294	3.62	3.72	4.637	4.637	4.637	P05556	ITB1	HUMAN	Integrin beta-1	3	HUMAN	3
295	3.6	3.67	42.86	42.86	35.71	P01717	LV325	HUMAN	Immunoglobulin lambda variable 3-25	3	HUMAN	3
295	0	2	16.52	16.52	9.565	A0A075B6K0	LV316	HUMAN	Immunoglobulin lambda variable 3-16	1	HUMAN	1
295	0	2	9.735	9.735	9.735	P01718	LV327	HUMAN	Immunoglobulin lambda variable 3-27	1	HUMAN	1
295	0	1.54	32.17	32.17	25.22	A0A075B6K4	LV310	HUMAN	Immunoglobulin lambda variable 3-10	2	HUMAN	2
296	3.57	5.75	44.54	44.54	40.34	A0A0B4J1V6	HV373	HUMAN	Immunoglobulin heavy variable 3-73	5	HUMAN	5
297	3.55	3.61	13.59	8.986	6.682	P06733	ENOA	HUMAN	Alpha-enolase	2	HUMAN	2
298	3.5	3.59	29.47	29.47	29.47	P41222	PTGDS	HUMAN	Prostaglandin-H2 D-isomerase	5	HUMAN	5
299	3.49	3.58	29.06	29.06	29.06	A0A0C4DH72	KV106	HUMAN	Immunoglobulin kappa variable 1-6	3	HUMAN	3
299	0	1.49	29.06	29.06	29.06	P04432	KVD39	HUMAN	Immunoglobulin kappa variable 1D-39	4	HUMAN	4
299	0	1.49	29.06	29.06	29.06	P01597	KV139	HUMAN	Immunoglobulin kappa variable 1-39	4	HUMAN	4
299	0	1.48	29.06	29.06	29.06	P01611	KVD12	HUMAN	Immunoglobulin kappa variable 1D-12	4	HUMAN	4
299	0	1.48	29.06	29.06	29.06	A0A0C4DH73	KV112	HUMAN	Immunoglobulin kappa variable 1-12	4	HUMAN	4
300	3.47	3.55	8.741	8.741	8.741	P60174	TPIS	HUMAN	Triosephosphate isomerase	2	HUMAN	2
301	3.42	3.5	38.46	38.46	38.46	A0A075B6S5	KV127	HUMAN	Immunoglobulin kappa variable 1-27	6	HUMAN	6
301	0	3.47	15.38	15.38	15.38	A0A0C4DH69	KV109	HUMAN	Immunoglobulin kappa variable 1-9	3	HUMAN	3
301	0	3.47	15.65	15.65	15.65	A0A0C4DH67	KV108	HUMAN	Immunoglobulin kappa variable 1-8	3	HUMAN	3
302	3.39	3.47	15.73	11.69	11.69	P67936	TPM4	HUMAN	Tropomyosin alpha-4 chain	2	HUMAN	2
302	0	1.38	8.772	5.263	5.263	P06753	TPM3	HUMAN	Tropomyosin alpha-3 chain	1	HUMAN	1
303	3.36	3.52	4.146	4.146	4.146	P13473	LAMP2	HUMAN	Lysosome-associated membrane glycoprotein 2	2	HUMAN	2
304	3.23	3.41	33.04	33.04	33.04	P01714	LV319	HUMAN	Immunoglobulin lambda variable 3-19	4	HUMAN	4
305	3.11	3.19	24.49	24.49	24.49	P03950	ANGI	HUMAN	Angiogenin	2	HUMAN	2
306	3.1	3.18	6.262	6.262	6.262	Q9NZK5	CECR1	HUMAN	Adenosine deaminase CECR1	2	HUMAN	2
307	3.06	3.22	0.8879	0.0786	0.0786	Q8WZ42	TITIN	HUMAN	Titin	3	HUMAN	3
308	3.02	3.1	24.35	24.35	24.35	P01624	KV315	HUMAN	Immunoglobulin kappa variable 3-15	2	HUMAN	2
308	0.23	2.31	24.35	24.35	24.35	A0A087WSY6	KVD15	HUMAN	Immunoglobulin kappa variable 3D-15	2	HUMAN	2
309	3.01	3.09	12.47	12.47	5.995	P27797	CALR	HUMAN	Calreticulin	2	HUMAN	2
310	2.7	2.84	14.75	14.75	14.75	A0A075B6I0	LV861	HUMAN	Immunoglobulin lambda variable 8-61	2	HUMAN	2
311	2.53	14.45	70.37	50	46.3	P0DOX8	IGL1	HUMAN	Immunoglobulin lambda-1 light chain	28	HUMAN	28
311	0	14.45	46.73	46.73	46.73	B9A064	IGLL5	HUMAN	Immunoglobulin lambda-like polypeptide 5	28	HUMAN	28
311	0	13.62	86.79	86.79	86.79	P0CG04	IGLC1	HUMAN	Immunoglobulin lambda constant 1	26	HUMAN	26
312	2.23	2.24	8.511	8.511	8.511	O00151	PDLI1	HUMAN	PDZ and LIM domain protein 1	2	HUMAN	2
313	2.09	2.1	2.71	2.71	2.71	Q16706	MA2A1	HUMAN	Alpha-mannosidase 2	2	HUMAN	2
314	2.07	18.48	37.4	31.83	31.83	P68032	ACTC	HUMAN	Actin, alpha cardiac muscle 1	13	HUMAN	13
314	0	18.48	31.83	31.83	31.83	P68133	ACTS	HUMAN	Actin, alpha skeletal muscle	13	HUMAN	13
314	0	16.32	34.57	28.99	28.99	P63267	ACTH	HUMAN	Actin, gamma-enteric smooth muscle	11	HUMAN	11
314	0	16.32	34.48	28.91	28.91	P62736	ACTA	HUMAN	Actin, aortic smooth muscle	11	HUMAN	11
315	2.06	6.2	16.31	10.11	7.27	P48668	K2C6C	HUMAN	Keratin, type II cytoskeletal 6C	5	HUMAN	5
315	0	6.2	16.31	10.11	7.27	P02538	K2C6A	HUMAN	Keratin, type II cytoskeletal 6A	5	HUMAN	5
315	0	4	5.263	3.993	3.993	O95678	K2C75	HUMAN	Keratin, type II cytoskeletal 75	2	HUMAN	2
316	2.05	2.07	0.9368	0.7494	0.4684	O43157	PLXB1	HUMAN	Plexin-B1	1	HUMAN	1
317	2.02	4.08	55.08	38.98	34.75	P0DP04	HV43D	HUMAN	Immunoglobulin heavy variable 3-43D	5	HUMAN	5
317	0	4.08	38.98	38.98	34.75	P01782	HV309	HUMAN	Immunoglobulin heavy variable 3-9	5	HUMAN	5
318	2	43.46	49.31	45.66	42.88	P0DOX6	IGM	HUMAN	Immunoglobulin mu heavy chain	75	HUMAN	75
319	2	16.21	82.24	82.24	82.24	P01834	IGKC	HUMAN	Immunoglobulin kappa constant	35	HUMAN	35
320	2	6.07	43.7	43.7	39.5	A0A0B4J1Y9	HV372	HUMAN	Immunoglobulin heavy variable 3-72	7	HUMAN	7
321	2	5.75	14.09	11.05	11.05	P03989	1B27	HUMAN	HLA class I histocompatibility antigen, B-27 alpha chain	3	HUMAN	3
321	0	5.74	12.15	11.05	11.05	Q04826	1B40	HUMAN	HLA class I histocompatibility antigen, B-40 alpha chain	3	HUMAN	3
321	0	5.74	12.15	11.05	11.05	P30485	1B47	HUMAN	HLA class I histocompatibility antigen, B-47 alpha chain	3	HUMAN	3
321	0	5.74	12.15	11.05	11.05	P18463	1B37	HUMAN	HLA class I histocompatibility antigen, B-37 alpha chain	3	HUMAN	3
321	0	5.74	12.02	10.93	10.93	P10321	1C07	HUMAN	HLA class I histocompatibility antigen, Cw-7 alpha chain	3	HUMAN	3
321	0	5.74	11.05	11.05	11.05	Q95365	1B38	HUMAN	HLA class I histocompatibility antigen, B-38 alpha chain	3	HUMAN	3
321	0	5.74	11.05	11.05	11.05	Q29940	1B59	HUMAN	HLA class I histocompatibility antigen, B-59 alpha chain	3	HUMAN	3
321	0	5.74	11.05	11.05	11.05	Q29836	1B67	HUMAN	HLA class I histocompatibility antigen, B-67 alpha chain	3	HUMAN	3
321	0	5.74	11.05	11.05	11.05	Q29718	1B82	HUMAN	HLA class I histocompatibility antigen, B-82 alpha chain	3	HUMAN	3
321	0	5.74	11.05	11.05	11.05	P30495	1B56	HUMAN	HLA class I histocompatibility antigen, B-56 alpha chain	3	HUMAN	3
321	0	5.74	11.05	11.05	11.05	P30493	1B55	HUMAN	HLA class I histocompatibility antigen, B-55 alpha chain	3	HUMAN	3
321	0	5.74	11.05	11.05	11.05	P30492	1B54	HUMAN	HLA class I histocompatibility antigen, B-54 alpha chain	3	HUMAN	3
321	0	5.74	11.05	11.05	11.05	P30488	1B50	HUMAN	HLA class I histocompatibility antigen, B-50 alpha chain	3	HUMAN	3
321	0	5.74	11.05	11.05	11.05	P30487	1B49	HUMAN	HLA class I histocompatibility antigen, B-49 alpha chain	3	HUMAN	3
321	0	5.74	11.05	11.05	11.05	P30484	1B46	HUMAN	HLA class I histocompatibility antigen, B-46 alpha chain	3	HUMAN	3
321	0	5.74	11.05	11.05	11.05	P30483	1B45	HUMAN	HLA class I histocompatibility antigen, B-45 alpha chain	3	HUMAN	3
321	0	5.74	11.05	11.05	11.05	P30475	1B39	HUMAN	HLA class I histocompatibility antigen, B-39 alpha chain	3	HUMAN	3
321	0	5.74	11.05	11.05	11.05	P30464	1B15	HUMAN	HLA class I histocompatibility antigen, B-15 alpha chain	3	HUMAN	3
321	0	5.74	11.05	11.05	11.05	P30461	1B13	HUMAN	HLA class I histocompatibility antigen, B-13 alpha chain	3	HUMAN	3
321	0	5.74	11.05	11.05	11.05	P18465	1B57	HUMAN	HLA class I histocompatibility antigen, B-57 alpha chain	3	HUMAN	3
321	0	4	12.12	7.989	7.989	Q31612	1B73	HUMAN	HLA class I histocompatibility antigen, B-73 alpha chain	2	HUMAN	2
321	0	4	9.116	8.011	8.011	P30480	1B42	HUMAN	HLA class I histocompatibility antigen, B-42 alpha chain	2	HUMAN	2
321	0	4	9.116	8.011	8.011	P30479	1B41	HUMAN	HLA class I histocompatibility antigen, B-41 alpha chain	2	HUMAN	2
321	0	4	11.05	8.011	8.011	P30466	1B18	HUMAN	HLA class I histocompatibility antigen, B-18 alpha chain	2	HUMAN	2
321	0	4	11.05	8.011	8.011	P30462	1B14	HUMAN	HLA class I histocompatibility antigen, B-14 alpha chain	2	HUMAN	2
321	0	4	9.116	8.011	8.011	P30460	1B08	HUMAN	HLA class I histocompatibility antigen, B-8 alpha chain	2	HUMAN	2
321	0	4	9.218	8.101	8.101	P13747	HLAE	HUMAN	HLA class I histocompatibility antigen, alpha chain E	2	HUMAN	2
321	0	4	9.116	8.011	8.011	P01889	1B07	HUMAN	HLA class I histocompatibility antigen, B-7 alpha chain	2	HUMAN	2
321	0	2	5.525	4.42	4.42	Q31610	1B81	HUMAN	HLA class I histocompatibility antigen, B-81 alpha chain	1	HUMAN	1
321	0	2	5.525	4.42	4.42	P30486	1B48	HUMAN	HLA class I histocompatibility antigen, B-48 alpha chain	1	HUMAN	1
322	2	4.84	12.99	12.99	12.99	P08637	FCG3A	HUMAN	Low affinity immunoglobulin gamma Fc region receptor III-A	3	HUMAN	3
323	2	3.64	21.01	21.01	16.81	A0A0A0MS15	HV349	HUMAN	Immunoglobulin heavy variable 3-49	2	HUMAN	2
324	2	2.02	29.06	29.06	29.06	P04430	KV116	HUMAN	Immunoglobulin kappa variable 1-16	3	HUMAN	3
325	2	2.01	23.48	23.48	23.48	P04433	KV311	HUMAN	Immunoglobulin kappa variable 3-11	2	HUMAN	2
325	0	2.01	23.48	23.48	23.48	A0A0A0MRZ8	KVD11	HUMAN	Immunoglobulin kappa variable 3D-11	2	HUMAN	2
326	2	2.01	3.497	3.497	3.497	P43307	SSRA	HUMAN	REVERSED Translocon-associated protein subunit alpha	2	HUMAN	2
326	0	2	1.82	0.3956	0.3956	Q8NE09	RGS22	HUMAN	Regulator of G-protein signaling 22	1	HUMAN	1
326	0	2	1.382	0.5313	0.5313	Q9UFE4	CCD39	HUMAN	Coiled-coil domain-containing protein 39	1	HUMAN	1
326	0	2	2.135	0.821	0.821	Q9Y2M5	KLH20	HUMAN	REVERSED Kelch-like protein 20	1	HUMAN	1
326	0	2	1.13	0.4348	0.4348	Q8IX12	CCAR1	HUMAN	REVERSED Cell division cycle and apoptosis regulator protein 1	1	HUMAN	1
326	0	2	0.3611	0.1806	0.1806	Q6N022	TEN4	HUMAN	REVERSED Teneurin-4	1	HUMAN	1
326	0	2	2.908	0.8078	0.8078	P43403	ZAP70	HUMAN	REVERSED Tyrosine-protein kinase ZAP-70	1	HUMAN	1
326	0	2	0.7112	0.7112	0.7112	A6NHC0	CAN8	HUMAN	Calpain-8	1	HUMAN	1
326	0	2	0.3353	0.3353	0.3353	Q9P227	RHG23	HUMAN	REVERSED Rho GTPase-activating protein 23	1	HUMAN	1
326	0	2	2.262	2.262	2.262	P59796	GPX6	HUMAN	REVERSED Glutathione peroxidase 6	1	HUMAN	1
326	0	2	2.212	2.212	2.212	P22352	GPX3	HUMAN	REVERSED Glutathione peroxidase 3	1	HUMAN	1
326	0	2	2.463	2.463	2.463	P07203	GPX1	HUMAN	REVERSED Glutathione peroxidase 1	1	HUMAN	1
326	0	2	2.262	2.262	2.262	O75715	GPX5	HUMAN	REVERSED Epididymal secretory glutathione peroxidase	1	HUMAN	1
327	2	2	1.793	0.1494	0.1494	Q15149	PLEC	HUMAN	Plectin	1	HUMAN	1
328	2	2	4.162	1.533	0.6572	Q9BXU7	UBP26	HUMAN	Ubiquitin carboxyl-terminal hydrolase 26	1	HUMAN	1
328	0	2	1.456	1.456	1.456	P29274	AA2AR	HUMAN	REVERSED Adenosine receptor A2a	1	HUMAN	1
329	2	2	11.01	5.769	5.769	Q15942	ZYX	HUMAN	Zyxin	2	HUMAN	2
330	2	2	7.611	3.009	3.009	Q9UBW5	BIN2	HUMAN	Bridging integrator 2	1	HUMAN	1
331	2	2	22.88	22.88	16.1	P01709	LV208	HUMAN	Immunoglobulin lambda variable 2-8	3	HUMAN	3
332	2	2	2.003	0.3852	0.3852	O60343	TBCD4	HUMAN	REVERSED TBC1 domain family member 4	1	HUMAN	1
332	0	2	0.7194	0.3597	0.3597	Q6PL18	ATAD2	HUMAN	REVERSED ATPase family AAA domain-containing protein 2	1	HUMAN	1
332	0	2	0.7916	0.4398	0.4398	O15068	MCF2L	HUMAN	REVERSED Guanine nucleotide exchange factor DBS	1	HUMAN	1
332	0	2	0.9141	0.9141	0.9141	Q7L1V2	MON1B	HUMAN	Vacuolar fusion protein M	1	HUMAN	1
332	0	2	0.7886	0.7886	0.7886	A8MVM7	YD021	HUMAN	REVERSED Putative uncharacterized protein ENSP00000382790	1	HUMAN	1
333	2	2	3.418	1.139	1.139	Q9UKF2	ADA30	HUMAN	Disintegrin and metalloproteinase domain-containing protein 30	1	HUMAN	1
334	2	2	9.572	5.793	4.534	Q9NY97	B3GN2	HUMAN	N-acetyllactosaminide beta-1,3-N-acetylglucosaminyltransferase 2	1	HUMAN	1
335	2	2	11.33	5.178	5.178	Q99439	CNN2	HUMAN	Calponin-2	1	HUMAN	1
336	2	2	1.511	0.8135	0.8135	Q14766	LTBP1	HUMAN	Latent-transforming growth factor beta-binding protein 1	1	HUMAN	1
337	2	2	2.089	1.657	1.657	P39059	COFA1	HUMAN	Collagen alpha-1(XV) chain	2	HUMAN	2
338	2	2	4.655	2.729	2.729	P29401	TKT	HUMAN	Transketolase	1	HUMAN	1
339	2	2	6.432	4.979	3.112	P19971	TYPH	HUMAN	Thymidine phosphorylase	1	HUMAN	1
340	2	2	19.72	19.72	15.96	P15814	IGLL1	HUMAN	Immunoglobulin lambda-like polypeptide 1	3	HUMAN	3
341	2	2	2.459	0.888	0.888	P02452	CO1A1	HUMAN	Collagen alpha-1(I) chain	1	HUMAN	1
342	2	2	2.709	1.478	1.478	Q8N7A1	KLDC1	HUMAN	REVERSED Kelch domain-containing protein 1	1	HUMAN	1
342	0	2	1.775	1.775	1.775	Q6X784	ZPBP2	HUMAN	Zona pellucida-binding protein 2	1	HUMAN	1
343	2	2	3.409	3.409	3.409	Q9Y6Q6	TNR11	HUMAN	Tumor necrosis factor receptor superfamily member 11A	1	HUMAN	1
344	2	2	0.9857	0.6272	0.6272	Q9H7T0	CTSRB	HUMAN	Cation channel sperm-associated protein subunit beta	1	HUMAN	1
345	2	2	5.336	2.784	2.784	Q9BZS1	FOXP3	HUMAN	Forkhead box protein P3	1	HUMAN	1
346	2	2	0.663	0.39	0.39	Q9BYW2	SETD2	HUMAN	Histone-lysine N-methyltransferase SETD2	1	HUMAN	1
347	2	2	21.16	12.17	12.17	Q99497	PARK7	HUMAN	Protein DJ-1	1	HUMAN	1
348	2	2	12.14	12.14	8.571	Q96EE4	CC126	HUMAN	Coiled-coil domain-containing protein 126	1	HUMAN	1
348	0	2	1.619	1.619	1.619	Q09328	MGT5A	HUMAN	Alpha-1,6-mannosylglycoprotein 6-beta-N-acetylglucosaminyltransferase A	1	HUMAN	1
349	2	2	5.066	2.251	2.251	Q8TBY0	RBM46	HUMAN	Probable RNA-binding protein 46	1	HUMAN	1
350	2	2	0.7535	0.7535	0.7535	Q8IZD2	KMT2E	HUMAN	Histone-lysine N-methyltransferase 2E	1	HUMAN	1
351	2	2	6.045	5.038	5.038	Q7Z7M8	B3GN8	HUMAN	UDP-GlcNAc:betaGal beta-1,3-N-acetylglucosaminyltransferase 8	1	HUMAN	1
352	2	2	3.07	1.581	1.581	Q7Z7G0	TARSH	HUMAN	Target of Nesh-SH3	1	HUMAN	1
353	2	2	2.733	1.768	1.768	Q7Z2Q7	LRR70	HUMAN	Leucine-rich repeat-containing protein 70	1	HUMAN	1
354	2	2	5.242	2.49	2.49	Q16853	AOC3	HUMAN	Membrane primary amine oxidase	1	HUMAN	1
355	2	2	3.241	0.8403	0.8403	Q14D04	MELT	HUMAN	Ventricular zone-expressed PH domain-containing protein homolog 1	1	HUMAN	1
356	2	2	1.907	1.335	1.335	Q02413	DSG1	HUMAN	Desmoglein-1	1	HUMAN	1
357	2	2	7.579	4.842	4.842	Q01518	CAP1	HUMAN	Adenylyl cyclase-associated protein 1	1	HUMAN	1
358	2	2	11.36	7.886	7.886	P12318	FCG2A	HUMAN	Low affinity immunoglobulin gamma Fc region receptor II-a	1	HUMAN	1
358	0	2	7.74	7.74	7.74	P31995	FCG2C	HUMAN	Low affinity immunoglobulin gamma Fc region receptor II-c	1	HUMAN	1
358	0	2	8.065	8.065	8.065	P31994	FCG2B	HUMAN	Low affinity immunoglobulin gamma Fc region receptor II-b	1	HUMAN	1
359	2	2	2.555	1.582	1.582	P11362	FGFR1	HUMAN	Fibroblast growth factor receptor 1	1	HUMAN	1
360	2	2	4.967	3.311	3.311	O75144	ICOSL	HUMAN	IC	1	HUMAN	1
361	2	2	1.513	0.9244	0.9244	Q9UDY2	ZO2	HUMAN	REVERSED Tight junction protein Z	1	HUMAN	1
362	2	2	4.728	2.837	2.837	Q9BZE1	RM37	HUMAN	REVERSED 39S ribosomal protein L37, mitochondrial	1	HUMAN	1
363	2	2	1.318	0.9885	0.9885	P55201	BRPF1	HUMAN	REVERSED Peregrin	1	HUMAN	1
364	2	2	3.61	3.61	3.61	Q9Y6Z7	COL10	HUMAN	Collectin-10	1	HUMAN	1
365	2	2	0.945	0.945	0.945	Q9Y613	FHOD1	HUMAN	FH1/FH2 domain-containing protein 1	1	HUMAN	1
366	2	2	2.08	2.08	2.08	Q9Y608	LRRF2	HUMAN	Leucine-rich repeat flightless-interacting protein 2	1	HUMAN	1
367	2	2	1.241	1.241	1.241	Q9Y5S8	NOX1	HUMAN	NADPH oxidase 1	1	HUMAN	1
368	2	2	16.05	16.05	16.05	Q9P1F3	ABRAL	HUMAN	Costars family protein ABRACL	1	HUMAN	1
369	2	2	1.42	1.42	1.42	Q9HBB8	CDHR5	HUMAN	Cadherin-related family member 5	1	HUMAN	1
370	2	2	1.464	1.464	1.464	Q9H4I2	ZHX3	HUMAN	Zinc fingers and homeoboxes protein 3	1	HUMAN	1
371	2	2	3.498	3.498	3.498	Q9H4A9	DPEP2	HUMAN	Dipeptidase 2	1	HUMAN	1
372	2	2	8.969	8.969	8.969	Q9BYJ0	FGFP2	HUMAN	Fibroblast growth factor-binding protein 2	2	HUMAN	2
373	2	2	7.362	7.362	7.362	Q99969	RARR2	HUMAN	Retinoic acid receptor responder protein 2	2	HUMAN	2
374	2	2	1.122	1.122	1.122	Q99797	MIPEP	HUMAN	Mitochondrial intermediate peptidase	1	HUMAN	1
375	2	2	5.096	5.096	5.096	Q99453	PHX2B	HUMAN	Paired mesoderm homeobox protein 2B	1	HUMAN	1
376	2	2	18.27	18.27	18.27	Q96QR1	SG3A1	HUMAN	Secretoglobin family 3A member 1	1	HUMAN	1
377	2	2	1.263	1.263	1.263	Q8TE58	ATS15	HUMAN	A disintegrin and metalloproteinase with thrombospondin motifs 15	1	HUMAN	1
378	2	2	3.846	3.846	3.846	Q8TAU0	NKX23	HUMAN	Homeobox protein Nkx-2.3	1	HUMAN	1
379	2	2	3	3	3	Q8IUK5	PLDX1	HUMAN	Plexin domain-containing protein 1	1	HUMAN	1
380	2	2	0.6327	0.6327	0.6327	Q7Z7M0	MEGF8	HUMAN	Multiple epidermal growth factor-like domains protein 8	1	HUMAN	1
381	2	2	1.408	1.408	1.408	Q6WBX8	RAD9B	HUMAN	Cell cycle checkpoint control protein RAD9B	1	HUMAN	1
381	0	2	1.408	1.408	1.408	A6NEQ2	F181B	HUMAN	Protein FAM181B	1	HUMAN	1
382	2	2	0.6184	0.6184	0.6184	Q68CR1	SE1L3	HUMAN	Protein sel-1 homolog 3	1	HUMAN	1
383	2	2	7.801	7.801	7.801	Q16270	IBP7	HUMAN	Insulin-like growth factor-binding protein 7	1	HUMAN	1
384	2	2	2.5	2.5	2.5	Q15131	CDK10	HUMAN	Cyclin-dependent kinase 10	1	HUMAN	1
385	2	2	2.591	2.591	2.591	Q14995	NR1D2	HUMAN	Nuclear receptor subfamily 1 group D member 2	1	HUMAN	1
386	2	2	0.6579	0.6579	0.6579	Q14833	GRM4	HUMAN	Metabotropic glutamate receptor 4	1	HUMAN	1
386	0	2	0.6557	0.6557	0.6557	Q14831	GRM7	HUMAN	Metabotropic glutamate receptor 7	1	HUMAN	1
386	0	2	0.6842	0.6842	0.6842	O15303	GRM6	HUMAN	Metabotropic glutamate receptor 6	1	HUMAN	1
386	0	2	0.6608	0.6608	0.6608	O00222	GRM8	HUMAN	Metabotropic glutamate receptor 8	1	HUMAN	1
387	2	2	1.878	1.878	1.878	Q14126	DSG2	HUMAN	Desmoglein-2	1	HUMAN	1
388	2	2	2.418	2.418	2.418	Q13867	BLMH	HUMAN	Bleomycin hydrolase	1	HUMAN	1
389	2	2	3.39	3.39	3.39	Q13228	SBP1	HUMAN	Selenium-binding protein 1	1	HUMAN	1
390	2	2	4.487	4.487	4.487	Q08830	FGL1	HUMAN	Fibrinogen-like protein 1	1	HUMAN	1
391	2	2	3.734	3.734	3.734	P78417	GSTO1	HUMAN	Glutathione S-transferase omega-1	1	HUMAN	1
392	2	2	11.41	11.41	11.41	P62158	CALM	HUMAN	Calmodulin	1	HUMAN	1
393	2	2	4.878	4.878	4.878	P60900	PSA6	HUMAN	Proteasome subunit alpha type-6	1	HUMAN	1
394	2	2	2.376	2.376	2.376	P53634	CATC	HUMAN	Dipeptidyl peptidase 1	1	HUMAN	1
395	2	2	1.411	1.411	1.411	P51172	SCNND	HUMAN	Amiloride-sensitive sodium channel subunit delta	1	HUMAN	1
396	2	2	6.627	6.627	6.627	P48304	REG1B	HUMAN	Lithostathine-1-beta	1	HUMAN	1
396	0	2	6.627	6.627	6.627	P05451	REG1A	HUMAN	Lithostathine-1-alpha	1	HUMAN	1
397	2	2	4.369	4.369	4.369	P30043	BLVRB	HUMAN	Flavin reductase (NADPH)	1	HUMAN	1
398	2	2	10.89	10.89	10.89	P26447	S10A4	HUMAN	Protein S100-A4	1	HUMAN	1
399	2	2	0.7555	0.7555	0.7555	P22897	MRC1	HUMAN	Macrophage mannose receptor 1	1	HUMAN	1
400	2	2	2.516	2.516	2.516	P21108	PRPS3	HUMAN	Ribose-phosphate pyrophosphokinase 3	1	HUMAN	1
401	2	2	1.043	1.043	1.043	P14543	NID1	HUMAN	Nidogen-1	1	HUMAN	1
402	2	2	3.03	3.03	3.03	P13716	HEM2	HUMAN	Delta-aminolevulinic acid dehydratase	1	HUMAN	1
403	2	2	1.302	1.302	1.302	P12821	ACE	HUMAN	Angiotensin-converting enzyme	1	HUMAN	1
404	2	2	8.654	8.654	8.654	P10720	PF4V	HUMAN	Platelet factor 4 variant	1	HUMAN	1
404	0	2	8.911	8.911	8.911	P02776	PLF4	HUMAN	Platelet factor 4	1	HUMAN	1
405	2	2	2.632	2.632	2.632	P10646	TFPI1	HUMAN	Tissue factor pathway inhibitor	1	HUMAN	1
406	2	2	11.11	11.11	11.11	P09382	LEG1	HUMAN	Galectin-1	1	HUMAN	1
407	2	2	2.688	2.688	2.688	P06744	G6PI	HUMAN	Glucose-6-phosphate isomerase	1	HUMAN	1
408	2	2	7.179	7.179	7.179	P05019	IGF1	HUMAN	Insulin-like growth factor I	1	HUMAN	1
409	2	2	19.33	19.33	19.33	P01817	HV205	HUMAN	Immunoglobulin heavy variable 2-5	4	HUMAN	4
410	2	2	6.747	6.747	6.747	O43505	B4GA1	HUMAN	Beta-1,4-glucuronyltransferase 1	1	HUMAN	1
411	2	2	2.766	2.766	2.766	O15204	ADEC1	HUMAN	ADAM DEC1	1	HUMAN	1
412	2	2	1.646	1.646	1.646	Q9BZC1	CELF4	HUMAN	REVERSED CUGBP Elav-like family member 4	1	HUMAN	1
412	0	2	1.649	1.649	1.649	Q8N6W0	CELF5	HUMAN	REVERSED CUGBP Elav-like family member 5	1	HUMAN	1
413	2	2	1.165	1.165	1.165	Q96IK5	GMCL1	HUMAN	REVERSED Germ cell-less protein-like 1	1	HUMAN	1
414	2	2	1.107	1.107	1.107	P43003	EAA1	HUMAN	REVERSED Excitatory amino acid transporter 1	1	HUMAN	1
415	2	2	0.5299	0.5299	0.5299	O95342	ABCBB	HUMAN	REVERSED Bile salt export pump	1	HUMAN	1
416	2	2	1.29	1.29	1.29	O14975	S27A2	HUMAN	REVERSED Very long-chain acyl-CoA synthetase	1	HUMAN	1
417	1.92	2	2.42	1.646	1.646	P20023	CR2	HUMAN	Complement receptor type 2	1	HUMAN	1
418	1.92	2	7.143	7.143	7.143	Q9UNN8	EPCR	HUMAN	Endothelial protein C receptor	1	HUMAN	1
419	1.92	2	13.68	13.68	13.68	P80748	LV321	HUMAN	Immunoglobulin lambda variable 3-21	1	HUMAN	1
420	1.92	2	0.7866	0.7866	0.7866	P10586	PTPRF	HUMAN	Receptor-type tyrosine-protein phosphatase F	1	HUMAN	1
421	1.89	2	3.697	1.848	1.848	Q86UD4	ZN329	HUMAN	Zinc finger protein 329	1	HUMAN	1
422	1.85	1.96	1.777	0.5924	0.5924	Q5VZ66	JKIP3	HUMAN	Janus kinase and microtubule-interacting protein 3	1	HUMAN	1
422	0	1.96	0.7987	0.7987	0.7987	Q96N16	JKIP1	HUMAN	Janus kinase and microtubule-interacting protein 1	1	HUMAN	1
422	0	0.32	0.7452	0.7452	0.7452	P05771	KPCB	HUMAN	Protein kinase C beta type	1	HUMAN	1
423	1.85	1.96	2.286	2.286	1.333	Q15742	NAB2	HUMAN	NGFI-A-binding protein 2	1	HUMAN	1
424	1.85	1.96	3.647	3.647	3.647	P17813	EGLN	HUMAN	Endoglin	2	HUMAN	2
425	1.85	1.96	1.259	1.259	1.259	Q8IYE1	CCD13	HUMAN	Coiled-coil domain-containing protein 13	1	HUMAN	1
426	1.85	1.96	3.257	3.257	3.257	P59536	T2R41	HUMAN	Taste receptor type 2 member 41	1	HUMAN	1
427	1.85	1.96	2.419	2.419	2.419	P42785	PCP	HUMAN	Lysosomal Pro-X carboxypeptidase	1	HUMAN	1
428	1.85	1.96	2.872	2.872	2.872	P36222	CH3L1	HUMAN	Chitinase-3-like protein 1	1	HUMAN	1
429	1.85	1.96	3.327	3.327	3.327	P19961	AMY2B	HUMAN	Alpha-amylase 2B	1	HUMAN	1
429	0	1.96	3.327	3.327	3.327	P04746	AMYP	HUMAN	Pancreatic alpha-amylase	1	HUMAN	1
429	0	1.96	3.327	3.327	3.327	P04745	AMY1	HUMAN	Alpha-amylase 1	1	HUMAN	1
430	1.85	1.96	1.345	1.345	1.345	P12814	ACTN1	HUMAN	Alpha-actinin-1	1	HUMAN	1
431	1.85	1.96	6.688	6.688	6.688	P10451	OSTP	HUMAN	Osteopotin	1	HUMAN	1
432	1.85	1.96	1.435	1.435	1.435	Q9NX65	ZSC32	HUMAN	REVERSED Zinc finger and SCAN domain-containing protein 32	1	HUMAN	1
433	1.82	1.92	7.198	3.599	3.599	Q13508	NAR3	HUMAN	Ecto-ADP-ribosyltransferase 3	1	HUMAN	1
434	1.82	1.92	1.713	1.713	1.713	Q9BTY2	FUCO2	HUMAN	Plasma alpha-L-fucosidase	1	HUMAN	1
435	1.82	1.92	0.7036	0.7036	0.7036	Q92540	SMG7	HUMAN	Protein SMG7	1	HUMAN	1
436	1.8	1.92	1.451	0.8575	0.8575	Q9NYU1	UGGG2	HUMAN	UDP-glucose:glycoprotein glucosyltransferase 2	1	HUMAN	1
436	0	1.92	0.836	0.836	0.836	Q9NYU2	UGGG1	HUMAN	UDP-glucose:glycoprotein glucosyltransferase 1	1	HUMAN	1
437	1.77	1.89	2.922	2.922	2.922	Q9NZ01	TECR	HUMAN	Very-long-chain enoyl-CoA reductase	1	HUMAN	1
438	1.77	1.89	10.08	10.08	10.08	O43805	SSNA1	HUMAN	Sjoegren syndrome nuclear autoantigen 1	1	HUMAN	1
439	1.68	1.8	5.337	3.09	3.09	Q12907	LMAN2	HUMAN	Vesicular integral-membrane protein VIP36	1	HUMAN	1
440	1.68	1.8	4.701	3.419	3.419	P08887	IL6RA	HUMAN	Interleukin-6 receptor subunit alpha	1	HUMAN	1
441	1.6	5.92	4.162	3.226	3.226	P35443	TSP4	HUMAN	Thrombospondin-4	3	HUMAN	3
442	1.57	1.68	1.045	0.4876	0.4876	P35555	FBN1	HUMAN	Fibrillin-1	1	HUMAN	1
443	1.57	1.68	2.882	2.882	2.882	Q9P2M1	LR2BP	HUMAN	LRP2-binding protein	1	HUMAN	1
444	1.49	1.61	32.48	32.48	9.402	A0A0C4DH31	HV118	HUMAN	Immunoglobulin heavy variable 1-18	1	HUMAN	1
444	0	1.6	19.66	19.66	9.402	P23083	HV102	HUMAN	Immunoglobulin heavy variable 1-2	1	HUMAN	1
445	1.48	1.6	35.04	19.66	9.402	P01743	HV146	HUMAN	Immunoglobulin heavy variable 1-46	2	HUMAN	2
445	0	1.6	19.66	19.66	9.402	P0DP01	HV108	HUMAN	Immunoglobulin heavy variable 1-8	2	HUMAN	2
445	0	1.6	19.66	19.66	9.402	P01742	HV169	HUMAN	Immunoglobulin heavy variable 1-69	2	HUMAN	2
445	0	1.6	19.66	19.66	9.402	A0A0C4DH29	HV103	HUMAN	Immunoglobulin heavy variable 1-3	2	HUMAN	2
445	0	1.6	19.66	19.66	9.402	A0A0B4J2H0	HV69D	HUMAN	Immunoglobulin heavy variable 1-69D	2	HUMAN	2
446	1.43	5.19	9.322	8.475	8.475	P02533	K1C14	HUMAN	Keratin, type I cytoskeletal 14	4	HUMAN	4
447	1.43	1.55	17.11	11.18	11.18	P22392	NDKB	HUMAN	Nucleoside diphosphate kinase B	1	HUMAN	1
447	0	1.55	17.11	11.18	11.18	P15531	NDKA	HUMAN	Nucleoside diphosphate kinase A	1	HUMAN	1
447	0	1.55	12.41	12.41	12.41	O60361	NDK8	HUMAN	Putative nucleoside diphosphate kinase	1	HUMAN	1
448	1.43	1.55	3.509	1.754	1.754	O95497	VNN1	HUMAN	Pantetheinase	1	HUMAN	1
449	1.39	1.51	3.73	3.73	3.73	Q9UK05	GDF2	HUMAN	Growth/differentiation factor 2	1	HUMAN	1
450	1.39	1.51	7.826	7.826	7.826	P14174	MIF	HUMAN	Macrophage migration inhibitory factor	1	HUMAN	1
451	1.37	1.52	6.715	6.715	4.556	P11279	LAMP1	HUMAN	Lysosome-associated membrane glycoprotein 1	2	HUMAN	2
452	1.31	1.43	11.73	7.331	4.399	Q9BUN1	MENT	HUMAN	Protein MENT	1	HUMAN	1
453	1.31	1.43	6.306	6.306	6.306	P13727	PRG2	HUMAN	Bone marrow proteoglycan	1	HUMAN	1
454	1.29	1.43	4.086	3.307	1.751	P12109	CO6A1	HUMAN	Collagen alpha-1(VI) chain	2	HUMAN	2
455	1.27	1.38	2.383	1.589	1.589	Q8WZ75	ROBO4	HUMAN	Roundabout homolog 4	1	HUMAN	1
456	1.27	1.38	4.38	4.38	4.38	Q14623	IHH	HUMAN	Indian hedgehog protein	1	HUMAN	1
457	1.15	1.27	3.128	2.346	2.346	Q14118	DAG1	HUMAN	Dystroglycan	1	HUMAN	1
458	1.13	1.25	29.41	29.41	22.69	P01706	LV211	HUMAN	Immunoglobulin lambda variable 2-11	4	HUMAN	4
459	1.08	2	5.39	1.859	1.859	Q13884	SNTB1	HUMAN	Beta-1-syntrophin	1	HUMAN	1
460	1.03	3.27	39.32	39.32	35.04	P01700	LV147	HUMAN	Immunoglobulin lambda variable 1-47	4	HUMAN	4
461	1.03	1.14	7.692	7.692	7.692	P04211	LV743	HUMAN	Immunoglobulin lambda variable 7-43	1	HUMAN	1
461	0	1.14	7.692	7.692	7.692	A0A075B6I9	LV746	HUMAN	Immunoglobulin lambda variable 7-46	1	HUMAN	1
462	1.02	1.14	1.207	1.207	1.207	Q8NI51	CTCFL	HUMAN	REVERSED Transcriptional repressor CTCFL	1	HUMAN	1
463	0.91	1.02	1.066	0.5019	0.5019	Q8TDY2	RBCC1	HUMAN	RB1-inducible coiled-coil protein 1	1	HUMAN	1
464	0.89	1	2.684	1.412	1.412	Q9NVU0	RPC5	HUMAN	DNA-directed RNA polymerase III subunit RPC5	1	HUMAN	1
465	0.79	0.9	17.2	17.2	17.2	Q16627	CCL14	HUMAN	C-C motif chemokine 14	1	HUMAN	1
466	0.76	0.87	17.8	13.56	9.322	A0A075B6Q5	HV364	HUMAN	Immunoglobulin heavy variable 3-64	1	HUMAN	1
Table Legends
N: The rank of the specified protein relative to all other proteins in the list of detected proteins.
Unused (ProtScore): A measure of the protein confidence for a detected protein, calculated from the peptide confidence for peptides from spectra that are not already completely “used” by higher scoring winning proteins.
Total (ProtScore): A measure of the total amount of evidence for a detected protein. The Total ProtScore is calculated using all of the peptides detected for the protein. The Total ProtScore does not indicate the percent confidence for the identification of a protein.
% Cov (Coverage): The percentage of matching amino acids from identified peptides having confidence greater than 0 divided by the total number of amino acids in the sequence.
% Cov (50): The percentage of matching amino acids from identified peptides having confidence greater than or equal to 50% divided by the total number of amino acids in the sequence.
% Cov (95): The percentage of matching amino acids from identified peptides having confidence greater than or equal to 95% divided by the total number of amino acids in the sequence.
Accession: The accession number for the protein.
Name: The name of the protein.
Species: The species for this protein. Not all FASTA files have species, so this column may be blank. If “(contaminant)” is present, this protein came from the ABSciex_ContaminantDB FASTA file.
Peptides (95%): The number of distinct peptides having at least 95% confidence. Multiple modified and cleaved states of the same underlying peptide sequence are considered distinct peptides because they have different molecular formulas. Multiple spectra of the same peptide, due to replicate acquisition or different charge states, only count once.
