# Supplementary material for: Proteomics-Based Identification of Diagnostic Biomarkers Related to Risk Factors and Pathogenesis of Ischemic Stroke
Source: Diagnostics (Basel). 2020 May 25;10(5):340. doi: 10.3390/diagnostics10050340 (PMC7278009; doi:10.3390/diagnostics10050340)
Supplement: Supplementary file 1 [file diagnostics-10-00340-s001.zip › Supplementary data/Table S2..xlsx]

## Sheet: Sheet1
Table S2. Demographic information of the stroke patients.
Accession number	Group	Subjects number	Gender (Female/Male)	Age (Years)
LC-MS/MS	Control	20	8/12	58.0±3.8
	Patients	20	10/10	56.8±6.8
MRM (validation)	Control	60	29/31	57.28±6.59
	Patients	60	29/31	58.01±9.3
