# Supplementary material for: Proteomics-Based Identification of Diagnostic Biomarkers Related to Risk Factors and Pathogenesis of Ischemic Stroke
Source: Diagnostics (Basel). 2020 May 25;10(5):340. doi: 10.3390/diagnostics10050340 (PMC7278009; doi:10.3390/diagnostics10050340)
Supplement: Supplementary file 1 [file diagnostics-10-00340-s001.zip › Supplementary data/Table S3..xlsx]

## Sheet: Sheet1
	Table S3. The information of peptides identified by SWATH-MS
	Protein	Peptide	Precursor MZ	Precursor Charge	RT
	sp|P04114|APOB_HUMAN	GFEPTLEALFGK	654.845	2	74.2689
	sp|P04114|APOB_HUMAN	VELEVPQLC[CAM]SFILK	837.96	2	76.8251
	sp|P04114|APOB_HUMAN	NFVASHIANILNSEELDIQDLKK	653.599	4	71.4253
	sp|P04114|APOB_HUMAN	EQHLFLPFSYK	470.247	3	59.5103
	sp|P04114|APOB_HUMAN	TLQGIPQMIGEVIR	777.937	2	75.7195
	sp|P04114|APOB_HUMAN	QVFLYPEKDEPTYILNIK	737.396	3	64.056
	sp|P04114|APOB_HUMAN	LPYTIITTPPLKDFSLWEK	754.752	3	76.2815
	sp|P04114|APOB_HUMAN	IADFELPTIIVPEQTIEIPSIK	822.796	3	82.5629
	sp|P01024|CO3_HUMAN	SSLSVPYVIVPLK	701.421	2	64.5078
	sp|P01024|CO3_HUMAN	ISLPESLK	443.766	2	46.0275
	sp|P01024|CO3_HUMAN	VHQYFNVELIQPGAVK	614.668	3	56.6146
	sp|P01024|CO3_HUMAN	TELRPGETLNVNFLLR	624.683	3	63.3746
	sp|P01024|CO3_HUMAN	RIPIEDGSGEVVLSR	542.965	3	45.163
	sp|P01024|CO3_HUMAN	C[CAM]AEENC[CAM]FIQK	649.779	2	34.6636
	sp|P01024|CO3_HUMAN	SDDKVTLEER	397.867	3	33.0548
	sp|P01024|CO3_HUMAN	YFKPGMPFDLMVFVTNPDGSPAYR	917.11	3	81.2062
	sp|P01023|A2MG_HUMAN	FEVQVTVPK	523.798	2	47.9062
	sp|P01023|A2MG_HUMAN	QFSFPLSSEPFQGSYK	924.944	2	66.2913
	sp|P01023|A2MG_HUMAN	IAQWQSFQLEGGLK	802.925	2	62.1815
	sp|P01023|A2MG_HUMAN	SVSGKPQYMVLVPSLLHTETTEK	636.84	4	59.0398
	sp|P01023|A2MG_HUMAN	DTVIKPLLVEPEGLEK	594.008	3	56.5502
	sp|P01023|A2MG_HUMAN	NALFC[CAM]LESAWK	669.829	2	67.6112
	sp|P01023|A2MG_HUMAN	VGFYESDVMGR	630.29	2	49.9255
	sp|P01023|A2MG_HUMAN	TEVSSNHVLIYLDK	539.954	3	48.5281
	sp|P0C0L4|CO4A_HUMAN	DSSTWLTAFVLK	684.364	2	79.5953
	sp|P0C0L4|CO4A_HUMAN	PVAFSVVPTAAAAVSLK	543.319	3	64.0698
	sp|P0C0L4|CO4A_HUMAN	APVDLLGVAHNNLMA	767.906	2	66.1015
	sp|P0C0L4|CO4A_HUMAN	APVDLLGVAHNNL	666.867	2	64.0444
	sp|P0C0L4|CO4A_HUMAN	SVVPTAAAAVSLK	607.361	2	46.2745
	sp|P0C0L4|CO4A_HUMAN	APVDLLGVAHNNLMAMAQETGDNLY	886.428	3	87.5185
	sp|P0C0L4|CO4A_HUMAN	VLSLAQEQVGGSPEKLQETSNWLLSQQQADGSFQDPC[CAM]PVLDR	1164.57	4	69.0616
	sp|P0C0L4|CO4A_HUMAN	AEMADQASAWLTR	725.343	2	55.3154
	sp|P00450|CERU_HUMAN	DIASGLIGPLIIC[CAM]K	735.423	2	72.8936
	sp|P00450|CERU_HUMAN	NMATRPYSIHAHGVQTESSTVTPTLPGETLTYVWK	775.391	5	57.7313
	sp|P00450|CERU_HUMAN	GVYSSDVFDIFPGTYQTLEMFPR	890.425	3	88.8118
	sp|P00450|CERU_HUMAN	TYC[CAM]SEPEKVDKDNEDFQESNR	648.28	4	32.9988
	sp|P00450|CERU_HUMAN	DLYSGLIGPLIVC[CAM]R	788.432	2	77.8558
	sp|P00450|CERU_HUMAN	QKDVDKEFYLFPTVFDENESLLLEDNIR	854.928	4	79.3109
	sp|P00450|CERU_HUMAN	MFTTAPDQVDKEDEDFQESNK	825.36	3	46.2206
	sp|P00450|CERU_HUMAN	MYYSAVDPTKDIFTGLIGPMK	783.062	3	73.4639
	sp|P08603|CFAH_HUMAN	SITC[CAM]IHGVWTQLPQC[CAM]VAIDK	776.061	3	60.2145
	sp|P08603|CFAH_HUMAN	WQSIPLC[CAM]VEK	630.326	2	52.7202
	sp|P08603|CFAH_HUMAN	C[CAM]TLKPC[CAM]DYPDIK	503.907	3	38.8939
	sp|P08603|CFAH_HUMAN	SSNLIILEEHLK	465.933	3	53.576
	sp|P08603|CFAH_HUMAN	AGEQVTYTC[CAM]ATYYK	827.875	2	41.9444
	sp|P08603|CFAH_HUMAN	EGWIHTVC[CAM]INGR	481.238	3	47.1151
	sp|P08603|CFAH_HUMAN	SC[CAM]DNPYIPNGDYSPLR	934.418	2	54.6444
	sp|P08603|CFAH_HUMAN	C[CAM]TSTGWIPAPR	623.306	2	46.2004
	sp|P02647|APOA1_HUMAN	VSFLSALEEYTK	693.861	2	75.6539
	sp|P02647|APOA1_HUMAN	QGLLPVLESFK	615.858	2	70.3388
	sp|P02647|APOA1_HUMAN	LLDNWDSVTSTFSK	806.896	2	64.7662
	sp|P02647|APOA1_HUMAN	THLAPYSDELR	434.554	3	36.6949
	sp|P02647|APOA1_HUMAN	VQPYLDDFQKK	460.91	3	41.273
	sp|P02647|APOA1_HUMAN	LSPLGEEMR	516.263	2	41.1362
	sp|P02647|APOA1_HUMAN	VKDLATVYVDVLK	488.289	3	56.9123
	sp|P02647|APOA1_HUMAN	LREQLGPVTQEFWDNLEKETEGLR	722.62	4	77.4223
	sp|P01031|CO5_HUMAN	AFTEC[CAM]C[CAM]VVASQLR	770.866	2	49.2813
	sp|P01031|CO5_HUMAN	MSAVEGIC[CAM]TSESPVIDHQGTK	749.352	3	44.54
	sp|P01031|CO5_HUMAN	VFQFLEK	455.755	2	52.4498
	sp|P01031|CO5_HUMAN	SDLGC[CAM]GAGGGLNNANVFHLAGLTFLTNANADDSQENDEPC[CAM]KEILRPR	1006.48	5	72.0307
	sp|P01031|CO5_HUMAN	TSTSEEVC[CAM]SFYLK	775.856	2	52.0183
	sp|P01031|CO5_HUMAN	MPITYDNGFLFIHTDKPVYTPDQSVK	757.38	4	63.4289
	sp|P01031|CO5_HUMAN	ALLVGEHLNIIVTPK	539.663	3	57.4253
	sp|P01031|CO5_HUMAN	GLLVGEILSAVLSQEGINILTHLPK	872.177	3	106.358
	sp|P02790|HEMO_HUMAN	NFPSPVDAAFR	610.807	2	55.0708
	sp|P02790|HEMO_HUMAN	DGWHSWPIAHQWPQGPSAVDAAFSWEEK	805.623	4	74.0398
	sp|P02790|HEMO_HUMAN	EVGTPHGIILDSVDAAFIC[CAM]PGSSR	833.416	3	67.3597
	sp|P02790|HEMO_HUMAN	C[CAM]SPHLVLSALTSDNHGATYAFSGTHYWR	787.873	4	60.415
	sp|P02790|HEMO_HUMAN	LLQDEFPGIPSPLDAAVEC[CAM]HR	788.727	3	68.0546
	sp|P02790|HEMO_HUMAN	RLWWLDLK	565.329	2	65.5474
	sp|P02790|HEMO_HUMAN	SGAQATWTELPWPHEKVDGALC[CAM]MEK	711.089	4	62.0685
	sp|P02790|HEMO_HUMAN	SGAQATWTELPWPHEK	613.3	3	58.2161
	sp|P02751|FINC_HUMAN	FGFC[CAM]PMAAHEEIC[CAM]TTNEGVMYR	874.041	3	59.3949
	sp|P02751|FINC_HUMAN	RPGGEPSPEGTTGQSYNQYSQR	799.367	3	33.1734
	sp|P02751|FINC_HUMAN	TKTETITGFQVDAVPANGQTPIQR	858.117	3	50.885
	sp|P02751|FINC_HUMAN	GFNC[CAM]ESKPEAEETC[CAM]FDKYTGNTYR	726.562	4	46.5551
	sp|P02751|FINC_HUMAN	VDVIPVNLPGEHGQR	543.962	3	49.3229
	sp|P02751|FINC_HUMAN	SYTITGLQPGTDYK	772.386	2	48.7871
	sp|P02751|FINC_HUMAN	AAVYQPQPHPQPPPYGHC[CAM]VTDSGVVYSVGMQWLK	949.212	4	64.2764
	sp|P02751|FINC_HUMAN	QDGHLWC[CAM]STTSNYEQDQK	732.98	3	39.6993
	sp|Q14624|ITIH4_HUMAN	RFSSHVGGTLGQFYQEVLWGSPAASDDGR	781.877	4	69.4442
	sp|Q14624|ITIH4_HUMAN	LGVYELLLK	524.326	2	66.1149
	sp|Q14624|ITIH4_HUMAN	QLGLPGPPDVPDHAAYHPFR	546.78	4	53.2679
	sp|Q14624|ITIH4_HUMAN	ETLFSVMPGLK	611.331	2	65.3891
	sp|Q14624|ITIH4_HUMAN	SPEQQETVLDGNLIIR	906.479	2	57.8883
	sp|Q14624|ITIH4_HUMAN	EKNGIDIYSLTVDSR	570.628	3	53.7149
	sp|Q14624|ITIH4_HUMAN	LALDNGGLAR	500.283	2	39.5446
	sp|Q14624|ITIH4_HUMAN	ANTVQEATFQMELPKK	612.317	3	48.2322
	sp|P00751|CFAB_HUMAN	FLC[CAM]TGGVSPYADPNTC[CAM]RGDSGGPLIVHK	744.609	4	49.429
	sp|P00751|CFAB_HUMAN	WSGQTAIC[CAM]DNGAGYC[CAM]SNPGIPIGTR	884.736	3	54.9133
	sp|P00751|CFAB_HUMAN	TPWSLARPQGSC[CAM]SLEGVEIK	739.044	3	55.8594
	sp|P00751|CFAB_HUMAN	DFHINLFQVLPWLK	590.663	3	89.8364
	sp|P00751|CFAB_HUMAN	AIHC[CAM]PRPHDFENGEYWPR	571.014	4	45.7251
	sp|P00751|CFAB_HUMAN	LPPTTTC[CAM]QQQKEELLPAQDIK	813.425	3	44.4403
	sp|P00751|CFAB_HUMAN	EKLQDEDLGFL	653.83	2	61.5015
	sp|P00751|CFAB_HUMAN	PQGSC[CAM]SLEGVEIK	702.345	2	42.2904
	sp|P02774|VTDB_HUMAN	VMDKYTFELSR	463.567	3	46.4076
	sp|P02774|VTDB_HUMAN	LAQKVPTADLEDVLPLAEDITNILSK	936.186	3	92.1019
	sp|P02774|VTDB_HUMAN	SC[CAM]ESNSPFPVHPGTAEC[CAM]C[CAM]TK	755.651	3	38.3375
	sp|P02774|VTDB_HUMAN	THLPEVFLSK	390.889	3	46.7257
	sp|P02774|VTDB_HUMAN	VPTADLEDVLPLAEDITNILSK	789.428	3	99.3747
	sp|P02774|VTDB_HUMAN	KFPSGTFEQVSQLVK	565.642	3	57.5962
	sp|P02774|VTDB_HUMAN	EYANQFMWEYSTNYGQAPLSLLVSYTK	1068.51	3	87.3317
	sp|P02774|VTDB_HUMAN	TAMDVFVC[CAM]TYFMPAAQLPELPDVELPTNKDVC[CAM]DPGNTK	1071.76	4	84.8677
	sp|P00747|PLMN_HUMAN	KLYDYC[CAM]DVPQC[CAM]AAPSFDC[CAM]GKPQVEPK	768.853	4	49.2048
	sp|P00747|PLMN_HUMAN	VILGAHQEVNLEPHVQEIEVSR	624.836	4	50.9584
	sp|P00747|PLMN_HUMAN	FSPATHPSEGLEENYC[CAM]RNPDNDPQGPWC[CAM]YTTDPEKR	853.773	5	50.423
	sp|P00747|PLMN_HUMAN	VQSTELC[CAM]AGHLAGGTDSC[CAM]QGDSGGPLVC[CAM]FEK	1079.81	3	54.8496
	sp|P00747|PLMN_HUMAN	NPDADKGPWC[CAM]FTTDPSVR	688.314	3	52.1632
	sp|P00747|PLMN_HUMAN	NPDGDVGGPWC[CAM]YTTNPR	953.413	2	50.5393
	sp|P00747|PLMN_HUMAN	EPLDDYVNTQGASLFSVTKK	738.043	3	61.4496
	sp|P00747|PLMN_HUMAN	HSIFTPETNPR	433.554	3	33.9842
	sp|P06396|GELS_HUMAN	HVVPNEVVVQR	425.91	3	31.6468
	sp|P06396|GELS_HUMAN	AQPVQVAEGSEPDGFWEALGGK	758.034	3	68.9143
	sp|P06396|GELS_HUMAN	VSNGAGTMSVSLVADENPFAQGALK	821.744	3	68.3782
	sp|P06396|GELS_HUMAN	ATEVPVSWESFNNGDC[CAM]FILDLGNNIHQWC[CAM]GSNSNRYER	1122.26	4	79.4265
	sp|P06396|GELS_HUMAN	VEKFDLVPVPTNLYGDFFTGDAYVILK	1020.87	3	85.3104
	sp|P06396|GELS_HUMAN	ATEVPVSWESFNNGDC[CAM]FILDLGNNIHQWC[CAM]GSNSNR	1010.2	4	82.8261
	sp|P06396|GELS_HUMAN	PNSMVVEHPEFLK	509.594	3	45.6176
	sp|P06396|GELS_HUMAN	YIETDPANR	539.762	2	28.5557
	sp|P19827|ITIH1_HUMAN	FAHYVVTSQVVNTANEAR	669.341	3	45.2227
	sp|P19827|ITIH1_HUMAN	GFSLDEATNLNGGLLR	838.934	2	65.3339
	sp|P19827|ITIH1_HUMAN	VTFQLTYEEVLKR	542.635	3	58.8539
	sp|P19827|ITIH1_HUMAN	QYYEGSEIVVAGR	735.865	2	44.8527
	sp|P19827|ITIH1_HUMAN	IYEDHDATQQLQGFYSQVAKPLLVDVDLQYPQDAVLALTQNHHK	842.429	6	82.3231
	sp|P19827|ITIH1_HUMAN	LWAYLTIQELLAK	781.453	2	84.5159
	sp|P19827|ITIH1_HUMAN	LDAQASFLPK	545.301	2	47.7079
	sp|P19827|ITIH1_HUMAN	GSLVQASEANLQAAQDFVR	668.676	3	67.2553
	sp|P04275|VWF_HUMAN	TLVQEWTVQRPGQTC[CAM]QPILEEQC[CAM]LVPDSSHC[CAM]QVLLLPLFAEC[CAM]HK	1049.72	5	76.2802
	sp|P04275|VWF_HUMAN	VLAPATFYAIC[CAM]QQDSC[CAM]HQEQVC[CAM]EVIASYAHLC[CAM]R	981.954	4	77.3228
	sp|P04275|VWF_HUMAN	VAVVEYHDGSHAYIGLK	465.243	4	44.457
	sp|P04275|VWF_HUMAN	FNHLGHIFTFTPQNNEFQLQLSPK	715.116	4	64.9856
	sp|P04275|VWF_HUMAN	AFVVDMMER	549.26	2	55.4018
	sp|P04275|VWF_HUMAN	ILTSDVFQDC[CAM]NK	720.345	2	47.3747
	sp|P04275|VWF_HUMAN	EGGPSQIGDALGFAVR	787.402	2	64.407
	sp|P04275|VWF_HUMAN	VKEEVFIQQR	425.907	3	38.0821
	sp|P01011|AACT_HUMAN	ITLLSALVETR	608.369	2	68.3875
	sp|P01011|AACT_HUMAN	ADLSGITGAR	480.759	2	37.0029
	sp|P01011|AACT_HUMAN	AKWEMPFDPQDTHQSR	493.98	4	48.2412
	sp|P01011|AACT_HUMAN	HPNSPLDEENLTQENQDR	712.658	3	38.9603
	sp|P01011|AACT_HUMAN	RLYGSEAFATDFQDSAAAK	683.329	3	51.6052
	sp|P01011|AACT_HUMAN	RLYGSEAFATDFQDSAAAKK	544.772	4	46.8088
	sp|P01011|AACT_HUMAN	MEEVEAMLLPETLKR	596.979	3	61.8721
	sp|P01011|AACT_HUMAN	MSLHHLTIPYFRDEELSC[CAM]TVVELK	730.12	4	63.9373
	sp|P19823|ITIH2_HUMAN	FLHVPDTFEGHFDGVPVISK	561.039	4	62.3729
	sp|P19823|ITIH2_HUMAN	IQPSGGTNINEALLR	791.931	2	47.9095
	sp|P19823|ITIH2_HUMAN	VVNNSPQPQNVVFDVQIPK	708.048	3	60.741
	sp|P19823|ITIH2_HUMAN	SILQMSLDHHIVTPLTSLVIENEAGDER	780.153	4	71.7368
	sp|P19823|ITIH2_HUMAN	AEDHFSVIDFNQNIR	602.292	3	56.0665
	sp|P19823|ITIH2_HUMAN	TILDDLRAEDHFSVIDFNQNIR	658.584	4	73.5728
	sp|P19823|ITIH2_HUMAN	SSALDMENFR	585.266	2	48.2302
	sp|P19823|ITIH2_HUMAN	HLEVDVWVIEPQGLR	597.325	3	65.0657
	sp|P13671|CO6_HUMAN	ALNHLPLEYNSALYSR	620.992	3	53.6184
	sp|P13671|CO6_HUMAN	TLNIC[CAM]EVGTIR	638.34	2	51.0347
	sp|P13671|CO6_HUMAN	GEVLDNSFTGGIC[CAM]K	748.856	2	50.1576
	sp|P13671|CO6_HUMAN	DLHLSDVFLK	396.22	3	60.4645
	sp|P13671|CO6_HUMAN	IGESIELTC[CAM]PK	623.821	2	43.6861
	sp|P13671|CO6_HUMAN	SEYGAALAWEK	612.798	2	50.0578
	sp|P13671|CO6_HUMAN	VPANLENVGFEVQTAEDDLKTDFYK	948.131	3	79.1317
	sp|P13671|CO6_HUMAN	TEC[CAM]IKPVVQEVLTITPFQR	753.412	3	68.7473
	sp|P10643|CO7_HUMAN	IAC[CAM]VLPVLMDGIQSHPQKPFYTVGEK	732.634	4	66.0622
	sp|P10643|CO7_HUMAN	VLFYVDSEK	550.287	2	48.4594
	sp|P10643|CO7_HUMAN	LTPLYELVK	538.324	2	59.3563
	sp|P10643|CO7_HUMAN	SC[CAM]VGETTESTQC[CAM]EDEELEHLR	837.02	3	46.5644
	sp|P10643|CO7_HUMAN	LSGNVLSYTFQVK	728.396	2	61.0379
	sp|P10643|CO7_HUMAN	GQSISVTSIRPC[CAM]AAETQ	602.3	3	45.1258
	sp|P10643|CO7_HUMAN	VTVSC[CAM]SGGMSLEGPSAFLC[CAM]GSSLK	811.048	3	66.5318
	sp|P10643|CO7_HUMAN	SVAVYGQYGGQPC[CAM]VGNAFETQSC[CAM]EPTR	988.108	3	53.9425
	sp|P06727|APOA4_HUMAN	SELTQQLNALFQDK	817.923	2	72.3496
	sp|P06727|APOA4_HUMAN	LKEEIGKELEELR	529.298	3	47.892
	sp|P06727|APOA4_HUMAN	ALVQQMEQLR	608.329	2	50.1216
	sp|P06727|APOA4_HUMAN	ISASAEELR	488.259	2	32.0825
	sp|P06727|APOA4_HUMAN	EVSADQVATVMWDYFSQLSNNAK	868.408	3	96.8613
	sp|P06727|APOA4_HUMAN	SLAELGGHLDQQVEEFR	643.322	3	60.0546
	sp|P06727|APOA4_HUMAN	KLVPFATELHER	480.605	3	41.6779
	sp|P06727|APOA4_HUMAN	SLAELGGHLDQQVEEFRR	695.355	3	56.3539
	sp|P01008|ANT3_HUMAN	FATTFYQHLADSKNDNDNIFLSPLSISTAFAMTK	952.969	4	80.9007
	sp|P01008|ANT3_HUMAN	DIPMNPMC[CAM]IYR	705.322	2	61.4725
	sp|P01008|ANT3_HUMAN	FRIEDGFSLK	404.552	3	53.859
	sp|P01008|ANT3_HUMAN	EVPLNTIIFMGR	695.382	2	69.2033
	sp|P01008|ANT3_HUMAN	SKLPGIVAEGRDDLYVSDAFHK	605.067	4	53.246
	sp|P01008|ANT3_HUMAN	NDNDNIFLSPLSISTAFAMTK	767.047	3	85.7235
	sp|P01008|ANT3_HUMAN	RVAEGTQVLELPFKGDDITMVLILPKPEK	809.955	4	71.512
	sp|P01008|ANT3_HUMAN	ADGESC[CAM]SASMMYQEGK	875.839	2	37.1556
	sp|P03952|KLKB1_HUMAN	LVGITSWGEGC[CAM]AR	703.348	2	52.7948
	sp|P03952|KLKB1_HUMAN	VAEYMDWILEK	698.844	2	69.4984
	sp|P03952|KLKB1_HUMAN	VLSNVESGFSLKPC[CAM]ALSEIGC[CAM]HMNIFQHLAFSDVDVAR	850.419	5	78.6168
	sp|P03952|KLKB1_HUMAN	IAYGTQGSSGYSLR	730.362	2	41.1827
	sp|P03952|KLKB1_HUMAN	VNIPLVTNEEC[CAM]QKR	567.298	3	44.013
	sp|P03952|KLKB1_HUMAN	TSESGTPSSSTPQENTISGYSLLTC[CAM]K	911.424	3	55.2403
	sp|P03952|KLKB1_HUMAN	VLTPDAFVC[CAM]R	589.305	2	51.2292
	sp|P03952|KLKB1_HUMAN	C[CAM]LLFSFLPASSINDMEKR	710.024	3	73.9659
	sp|P00734|THRB_HUMAN	ELLESYIDGR	597.804	2	55.2714
	sp|P00734|THRB_HUMAN	HQDFNSAVQLVENFC[CAM]R	655.307	3	65.9014
	sp|P00734|THRB_HUMAN	ITDNMFC[CAM]AGYKPDEGKR	501.234	4	40.2304
	sp|P00734|THRB_HUMAN	TATSEYQTFFNPR	781.368	2	55.1691
	sp|P00734|THRB_HUMAN	SGIEC[CAM]QLWR	574.779	2	50.1283
	sp|P00734|THRB_HUMAN	KPVAFSDYIHPVC[CAM]LPDRETAASLLQAGYK	650.138	5	64.9011
	sp|P00734|THRB_HUMAN	GQPSVLQVVNLPIVERPVC[CAM]K	744.756	3	63.4618
	sp|P00734|THRB_HUMAN	RQEC[CAM]SIPVC[CAM]GQDQVTVAMTPR	811.388	3	46.8414
	sp|Q9Y6R7|FCGBP_HUMAN	FAVLQENVAWGNGR	780.9	2	57.9196
	sp|Q9Y6R7|FCGBP_HUMAN	RPDFC[CAM]PFQC[CAM]PAHSHYELC[CAM]GDSC[CAM]PGSC[CAM]PSLSAPEGC[CAM]ESAC[CAM]R	929.375	5	58.8628
	sp|Q9Y6R7|FCGBP_HUMAN	VAYDLVYYVR	630.835	2	59.7202
	sp|Q9Y6R7|FCGBP_HUMAN	VYDLHGSC[CAM]SYVLAQVC[CAM]HPKPGDEDFSIVLEK	713.345	5	64.112
	sp|Q9Y6R7|FCGBP_HUMAN	APGWDPLC[CAM]WDEC[CAM]R	831.345	2	70.963
	sp|Q9Y6R7|FCGBP_HUMAN	AISGLTIDGHAVGAK	470.596	3	44.4079
	sp|Q9Y6R7|FCGBP_HUMAN	VNGVLTALPVSVADGR	784.444	2	58.54
	sp|Q9Y6R7|FCGBP_HUMAN	RPDFC[CAM]PLQC[CAM]PAHSHYELC[CAM]GDSC[CAM]PVSC[CAM]PSLSAPEGC[CAM]ESAC[CAM]R	930.987	5	53.7114
	sp|P02652|APOA2_HUMAN	VKSPELQAEAK	400.559	3	25.6561
	sp|P02652|APOA2_HUMAN	EPC[CAM]VESLVSQYFQTVTDYGKDLMEK	989.465	3	93.5114
	sp|P02652|APOA2_HUMAN	EPC[CAM]VESLVSQYFQTVTDYGK	784.035	3	86.7697
	sp|P02652|APOA2_HUMAN	SKEQLTPLIK	386.236	3	35.3919
	sp|P02652|APOA2_HUMAN	SPELQAEAK	486.753	2	30.566
	sp|P02652|APOA2_HUMAN	KAGTELVNFLSYFVELGTQPATQ	838.436	3	96.3651
	sp|P02652|APOA2_HUMAN	AGTELVNFLSYFVELGTQPATQ	795.737	3	106.187
	sp|P02652|APOA2_HUMAN	AGTELVNFLSYFVELGTQPAT	753.051	3	106.735
	sp|P01042|KNG1_HUMAN	YFIDFVAR	515.771	2	61.0708
	sp|P01042|KNG1_HUMAN	KLGQSLDC[CAM]NAEVYVVPWEK	745.709	3	59.4012
	sp|P01042|KNG1_HUMAN	TWQDC[CAM]EYKDAAK	505.558	3	32.7977
	sp|P01042|KNG1_HUMAN	FSVATQTC[CAM]QITPAEGPVVTAQYDC[CAM]LGC[CAM]VHPISTQSPDLEPILR	1189.83	4	70.2159
	sp|P01042|KNG1_HUMAN	IASFSQNC[CAM]DIYPGK	800.377	2	46.2661
	sp|P01042|KNG1_HUMAN	LGQSLDC[CAM]NAEVYVVPWEK	1054.01	2	64.5409
	sp|P01042|KNG1_HUMAN	FKLDDDLEHQGGHVLDHGHK	460.227	5	39.7434
	sp|P01042|KNG1_HUMAN	IYPTVNC[CAM]QPLGMISLMK	655.672	3	70.7613
	sp|P05155|IC1_HUMAN	GVTSVSQIFHSPDLAIR	609.664	3	60.5098
	sp|P05155|IC1_HUMAN	FQPTLLTLPR	593.353	2	60.0889
	sp|P05155|IC1_HUMAN	TNLESILSYPK	632.843	2	60.6535
	sp|P05155|IC1_HUMAN	IKVTTSQDMLSIMEK	575.304	3	55.1961
	sp|P05155|IC1_HUMAN	KYPVAHFIDQTLK	520.624	3	48.231
	sp|P05155|IC1_HUMAN	VETNMAFSPFSIASLLTQVLLGAGENTK	980.179	3	109.206
	sp|P05155|IC1_HUMAN	KVETNMAFSPF	635.81	2	58.449
	sp|P05155|IC1_HUMAN	MEPFHFK	468.226	2	46.1174
	sp|P05156|CFAI_HUMAN	VFSLQWGEVK	596.822	2	60.924
	sp|P05156|CFAI_HUMAN	IVIEYVDR	503.782	2	45.0858
	sp|P05156|CFAI_HUMAN	AQLGDLPWQVAIK	719.906	2	66.2746
	sp|P05156|CFAI_HUMAN	YQIWTTVVDWIHPDLKR	543.292	4	75.9534
	sp|P05156|CFAI_HUMAN	YQIWTTVVDWIHPDLK	672.019	3	80.9872
	sp|P05156|CFAI_HUMAN	VANYFDWISYHVGR	576.283	3	68.4252
	sp|P05156|CFAI_HUMAN	HGNTDSEGIVEVK	462.228	3	28.9556
	sp|P05156|CFAI_HUMAN	KVTYTSQEDLVEK	513.935	3	33.4247
	sp|P02768|ALBU_HUMAN	VFDEFKPLVEEPQNLIK	682.37	3	66.3002
	sp|P02768|ALBU_HUMAN	QNC[CAM]ELFEQLGEYK	829.38	2	54.8326
	sp|P02768|ALBU_HUMAN	RPC[CAM]FSALEVDETYVPK	637.649	3	50.956
	sp|P02768|ALBU_HUMAN	VHTEC[CAM]C[CAM]HGDLLEC[CAM]ADDRADLAK	647.035	4	38.7511
	sp|P02768|ALBU_HUMAN	LVNEVTEFAK	575.311	2	51.5078
	sp|P02768|ALBU_HUMAN	LVRPEVDVMC[CAM]TAFHDNEETFLKK	556.478	5	60.185
	sp|P02768|ALBU_HUMAN	AVMDDFAAFVEK	671.821	2	67.2589
	sp|P02768|ALBU_HUMAN	FKDLGEENFK	409.54	3	40.7294
	sp|P00736|C1R_HUMAN	LVFQQFDLEPSEGC[CAM]FYDYVK	828.719	3	76.8428
	sp|P00736|C1R_HUMAN	MDVFSQNMFC[CAM]AGHPSLK	656.964	3	57.9119
	sp|P00736|C1R_HUMAN	QGYQLIEGNQVLHSFTAVC[CAM]QDDGTWHR	790.623	4	66.1773
	sp|P00736|C1R_HUMAN	LPVANPQAC[CAM]ENWLR	834.42	2	55.1736
	sp|P00736|C1R_HUMAN	LFGEVTSPLFPKPYPNNFETTTVITVPTGYR	872.205	4	74.0237
	sp|P00736|C1R_HUMAN	VLNYVDWIK	575.319	2	63.5233
	sp|P00736|C1R_HUMAN	TLDEFTIIQNLQPQYQFR	752.055	3	76.7843
	sp|P00736|C1R_HUMAN	MGNFPWQVFTNIHGR	601.963	3	69.4086
	sp|P43652|AFAM_HUMAN	RHPDLSIPELLR	482.612	3	52.7345
	sp|P43652|AFAM_HUMAN	IAPQLSTEELVSLGEK	857.467	2	60.5158
	sp|P43652|AFAM_HUMAN	RNPFVFAPTLLTVAVHFEEVAK	622.096	4	83.1298
	sp|P43652|AFAM_HUMAN	LKHELTDEELQSLFTNFANVVDK	673.347	4	78.4579
	sp|P43652|AFAM_HUMAN	SC[CAM]C[CAM]EEQNKVNC[CAM]LQTR	642.614	3	28.8342
	sp|P43652|AFAM_HUMAN	FLVNLVK	416.768	2	53.1833
	sp|P43652|AFAM_HUMAN	HELTDEELQSLFTNFANVVDK	817.068	3	83.5505
	sp|P43652|AFAM_HUMAN	SDVGFLPPFPTLDPEEK	944.472	2	74.0582
	sp|P02749|APOH_HUMAN	VC[CAM]PFAGILENGAVR	751.893	2	63.1306
	sp|P02749|APOH_HUMAN	TFYEPGEEITYSC[CAM]KPGYVSR	795.035	3	50.2601
	sp|P02749|APOH_HUMAN	TC[CAM]PKPDDLPFSTVVPLK	638.673	3	58.3933
	sp|P02749|APOH_HUMAN	WSPELPVC[CAM]APIIC[CAM]PPPSIPTFATLR	940.492	3	81.5905
	sp|P02749|APOH_HUMAN	C[CAM]TEEGKWSPELPVC[CAM]APIIC[CAM]PPPSIPTFATLR	1175.25	3	75.6859
	sp|P02749|APOH_HUMAN	EHSSLAFWK	368.854	3	46.5054
	sp|P02749|APOH_HUMAN	C[CAM]SYTEDAQC[CAM]IDGTIEVPK	695.975	3	53.4722
	sp|P02749|APOH_HUMAN	ATVVYQGER	511.767	2	28.1751
	sp|P20742|PZP_HUMAN	SLFTDLVAEK	561.806	2	64.3124
	sp|P20742|PZP_HUMAN	DLFHC[CAM]VSFTLPR	497.919	3	68.3102
	sp|P20742|PZP_HUMAN	AVDQSVLLMKPEAELSVSSVYNLLTVK	978.535	3	89.3649
	sp|P20742|PZP_HUMAN	IQHPFTVEEFVLPK	561.975	3	60.9009
	sp|P20742|PZP_HUMAN	GSFALSFPVESDVAPIAR	931.986	2	69.3644
	sp|P20742|PZP_HUMAN	VDLSFSPAQSPPASHAHLQVAAAPQSLC[CAM]ALR	807.416	4	61.9877
	sp|P20742|PZP_HUMAN	AVGYLITGYQR	620.838	2	46.7289
	sp|P20742|PZP_HUMAN	VLNC[CAM]DKQEVC[CAM]EEFSQQLNSNGC[CAM]ITQQVHTK	899.166	4	58.006
	sp|Q96PD5|PGRP2_HUMAN	LLQLPLGFLYVHHTYVPAPPC[CAM]TDFTR	764.652	4	73.4673
	sp|Q96PD5|PGRP2_HUMAN	GSQTQSHPDLGTEGC[CAM]WDQLSAPR	843.047	3	50.1135
	sp|Q96PD5|PGRP2_HUMAN	PSLSHLLSQYYGAGVAR	606.988	3	61.8189
	sp|Q96PD5|PGRP2_HUMAN	EGKEYGVVLAPDGSTVAVEPLLAGLEAGLQGR	1065.9	3	83.9311
	sp|Q96PD5|PGRP2_HUMAN	AFLNGALDGVILGDYLSR	947.507	2	86.6216
	sp|Q96PD5|PGRP2_HUMAN	TFTLLDPK	467.766	2	51.3182
	sp|Q96PD5|PGRP2_HUMAN	AGLLRPDYALLGHR	388.724	4	49.2177
	sp|Q96PD5|PGRP2_HUMAN	DTLPSC[CAM]AVR	509.753	2	32.467
	sp|P02766|TTHY_HUMAN	ALGISPFHEHAEVVFTANDSGPRR	522.267	5	48.9253
	sp|P02766|TTHY_HUMAN	YTIAALLSPYSYSTTAVVTNPKE	830.432	3	74.8397
	sp|P02766|TTHY_HUMAN	KAADDTWEPFASGK	508.244	3	45.7933
	sp|P02766|TTHY_HUMAN	RYTIAALLSPYSYSTTAVVTNPKE	882.466	3	68.329
	sp|P02766|TTHY_HUMAN	TSESGELHGLTTEEEFVEGIYKVEIDTK	785.884	4	73.6503
	sp|P02766|TTHY_HUMAN	ALLSPYSYSTTAVVTNPKE	681.021	3	63.2884
	sp|P02766|TTHY_HUMAN	LLSPYSYSTTAVVTNPKE	657.342	3	52.5085
	sp|P02766|TTHY_HUMAN	YTIAALLSPYSYSTTAVVTNPK	1180.62	2	74.5493
	sp|P07996|TSP1_HUMAN	FVFGTTPEDILR	697.869	2	66.7738
	sp|P07996|TSP1_HUMAN	IEDANLIPPVPDDKFQDLVDAVR	860.45	3	72.5936
	sp|P07996|TSP1_HUMAN	TIVTTLQDSIR	623.854	2	56.6422
	sp|P07996|TSP1_HUMAN	KVTEENKELANELR	558.3	3	32.4866
	sp|P07996|TSP1_HUMAN	LC[CAM]NSPSPQMNGKPC[CAM]EGEAR	711.315	3	29.6486
	sp|P07996|TSP1_HUMAN	NRIPESGGDNSVFDIFELTGAAR	822.407	3	72.9427
	sp|P07996|TSP1_HUMAN	MENAELDVPIQSVFTR	924.962	2	66.4304
	sp|P07996|TSP1_HUMAN	C[CAM]NYLGHYSDPMYR	559.238	3	46.1933
	sp|P07358|CO8B_HUMAN	SLMLHYEFLQR	479.583	3	56.5259
	sp|P07358|CO8B_HUMAN	LPLEYSYGEYR	695.338	2	51.7018
	sp|P07358|CO8B_HUMAN	EVSSC[CAM]HC[CAM]APC[CAM]QGNGVPVLK	700.32	3	36.0231
	sp|P07358|CO8B_HUMAN	C[CAM]DC[CAM]IC[CAM]PVGSQGLAC[CAM]EVSYRK	787.015	3	47.1312
	sp|P07358|CO8B_HUMAN	C[CAM]EGFVC[CAM]AQTGR	642.777	2	33.8936
	sp|P07358|CO8B_HUMAN	YEFILK	406.731	2	50.7177
	sp|P07358|CO8B_HUMAN	GGASEHITTLAYQELPTADLMQEWGDAVQYNPAIIK	983.486	4	82.318
	sp|P07358|CO8B_HUMAN	SGFSFGFK	438.716	2	56.0471
	sp|P00738|HPT_HUMAN	VTSIQDWVQK	602.322	2	48.6173
	sp|P00738|HPT_HUMAN	SPVGVQPILNEHTFC[CAM]AGMSK	724.691	3	53.7254
	sp|P00738|HPT_HUMAN	LRTEGDGVYTLNNEK	570.288	3	35.7824
	sp|P00738|HPT_HUMAN	VGYVSGWGR	490.751	2	43.7032
	sp|P00738|HPT_HUMAN	VVLHPNYSQVDIGLIK	599.009	3	55.311
	sp|P00738|HPT_HUMAN	LPEC[CAM]EADDGC[CAM]PKPPEIAHGYVEHSVR	593.275	5	43.1087
	sp|P00738|HPT_HUMAN	GNDVTDIADDGC[CAM]PKPPEIAHGYVEHSVR	610.488	5	53.5731
	sp|P04217|A1BG_HUMAN	NGVAQEPVHLDSPAIK	558.965	3	41.2477
	sp|P04217|A1BG_HUMAN	IFFHLNAVALGDGGHYTC[CAM]R	537.767	4	57.2402
	sp|P04217|A1BG_HUMAN	C[CAM]EGPIPDVTFELLR	823.416	2	73.3496
	sp|P04217|A1BG_HUMAN	SWVPHTFESELSDPVELLVAES	824.404	3	85.9226
	sp|P04217|A1BG_HUMAN	TDGEGALSEPSATVTIEELAAPPPPVLMHHGESSQVLHPGNK	860.83	5	62.2909
	sp|P04217|A1BG_HUMAN	C[CAM]LAPLEGAR	493.758	2	36.438
	sp|P04217|A1BG_HUMAN	SGLSTGWTQLSK	632.83	2	49.5125
	sp|P04217|A1BG_HUMAN	VTLTC[CAM]VAPLSGVDFQLR	938.503	2	69.5708
	sp|P02748|CO9_HUMAN	TEHYEEQIEAFK	508.572	3	44.4336
	sp|P02748|CO9_HUMAN	LSPIYNLVPVK	621.876	2	60.0639
	sp|P02748|CO9_HUMAN	TAGYGINILGMDPLSTPFDNEFYNGLC[CAM]NR	1083.84	3	88.2725
	sp|P02748|CO9_HUMAN	FEGIAC[CAM]EISK	577.282	2	45.3512
	sp|P02748|CO9_HUMAN	QC[CAM]VPTEPC[CAM]EDAEDDC[CAM]GNDFQC[CAM]STGR	983.034	3	43.9831
	sp|P02748|CO9_HUMAN	RPWNVASLIYETK	526.288	3	60.431
	sp|P02748|CO9_HUMAN	C[CAM]LC[CAM]AC[CAM]PFKFEGIAC[CAM]EISK	730.667	3	62.363
	sp|P02748|CO9_HUMAN	GTVIDVTDFVNWASSINDAPVLISQK	930.483	3	91.0634
	sp|P10909|CLUS_HUMAN	VTTVASHTSDSDVPSGVTEVVVK	772.064	3	44.5903
	sp|P10909|CLUS_HUMAN	ELDESLQVAER	644.823	2	42.0545
	sp|P10909|CLUS_HUMAN	TLLSNLEEAK	559.309	2	53.6096
	sp|P10909|CLUS_HUMAN	EPQDTYHYLPFSLPHR	500.747	4	56.4669
	sp|P10909|CLUS_HUMAN	QQTHMLDVMQDHFSR	468.967	4	47.1809
	sp|P10909|CLUS_HUMAN	EIQNAVNGVK	536.293	2	29.3054
	sp|P10909|CLUS_HUMAN	KTLLSNLEEAK	415.906	3	44.1836
	sp|P10909|CLUS_HUMAN	LFDSDPITVTVPVEVSR	937.499	2	64.9166
	sp|P12259|FA5_HUMAN	LSEGASYLDHTFPAEK	588.953	3	47.6919
	sp|P12259|FA5_HUMAN	SQHLDNFSNQIGK	496.579	3	36.036
	sp|P12259|FA5_HUMAN	EKPQSTISGLLGPTLYAEVGDIIK	843.799	3	87.1066
	sp|P12259|FA5_HUMAN	AVQPGETYTYK	628.812	2	33.1322
	sp|P12259|FA5_HUMAN	HLSQDTGSPSGMRPWEDLPSQDTGSPSR	757.098	4	48.358
	sp|P12259|FA5_HUMAN	AEVDDVIQVR	572.304	2	43.9736
	sp|P12259|FA5_HUMAN	SSSPELSEMLEYDR	821.867	2	58.9918
	sp|P12259|FA5_HUMAN	ASEFLGYWEPR	677.825	2	62.8756
	sp|P04264|K2C1_HUMAN	YEELQITAGR	590.304	2	42.6807
	sp|P04264|K2C1_HUMAN	SLDLDSIIAEVK	651.861	2	73.5605
	sp|P04264|K2C1_HUMAN	SLNNQFASFIDK	692.349	2	59.8496
	sp|P04264|K2C1_HUMAN	WELLQQVDTSTR	738.378	2	58.6114
	sp|P04264|K2C1_HUMAN	THNLEPYFESFINNLR	665.33	3	75.1319
	sp|P04264|K2C1_HUMAN	SLDLDSIIAEVKAQYEDIAQK	783.744	3	90.6972
	sp|P04264|K2C1_HUMAN	SLNNQFASFIDKVR	546.958	3	63.3664
	sp|P01871|IGHM_HUMAN	YAATSQVLLPSKDVMQGTDEHVVC[CAM]K	694.847	4	48.8388
	sp|P01871|IGHM_HUMAN	AATSQVLLPSKDVMQGTDEHVVC[CAM]K	654.081	4	52.9708
	sp|P01871|IGHM_HUMAN	GQPLSPEK	428.232	2	32.1713
	sp|P08697|A2AP_HUMAN	WFLLEQPEIQVAHFPFK	710.379	3	77.6506
	sp|P08697|A2AP_HUMAN	GFPIKEDFLEQSEQLFGAKPVSLTGKQEDDLANINQWVK	884.656	5	78.0432
	sp|P08697|A2AP_HUMAN	LGNQEPGGQTALK	656.846	2	29.088
	sp|P08697|A2AP_HUMAN	HQMDLVATLSQLGLQELFQAPDLR	908.478	3	93.1857
	sp|P08697|A2AP_HUMAN	EQQDSPGNKDFLQSLK	611.971	3	46.4173
	sp|P08697|A2AP_HUMAN	NQEQVSPLTLLK	685.388	2	59.595
	sp|P08697|A2AP_HUMAN	GDKLFGPDLK	363.869	3	40.1886
	sp|P08697|A2AP_HUMAN	QLTSGPNQEQVSPLTLLK	651.693	3	61.9606
	sp|P06681|CO2_HUMAN	QHLGDVLNFLPL	683.38	2	80.0232
	sp|P06681|CO2_HUMAN	AVISPGFDVFAK	625.843	2	61.7804
	sp|P06681|CO2_HUMAN	GALISDQWVLTAAHC[CAM]FR	648.996	3	70.3053
	sp|P06681|CO2_HUMAN	C[CAM]SSNLVLTGSSER	705.338	2	35.987
	sp|P06681|CO2_HUMAN	KNQGILEFYGDDIALLK	646.351	3	69.528
	sp|P06681|CO2_HUMAN	LLGMETMAWQEIR	789.394	2	69.5091
	sp|P06681|CO2_HUMAN	HAIILLTDGK	540.824	2	39.4405
	sp|P06681|CO2_HUMAN	RNDYLDIYAIGVGK	532.951	3	58.7175
	sp|P02765|FETUA_HUMAN	TVVQPSVGAAAGPVVPPC[CAM]PGR	672.695	3	46.3108
	sp|P02765|FETUA_HUMAN	AQLVPLPPSTYVEFTVSGTDC[CAM]VAK	860.44	3	70.7685
	sp|P02765|FETUA_HUMAN	QPNC[CAM]DDPETEEAALVAIDYINQNLPWGYK	1121.85	3	92.2634
	sp|P02765|FETUA_HUMAN	QLKEHAVEGDC[CAM]DFQLLK	508.256	4	45.2349
	sp|P02765|FETUA_HUMAN	HTLNQIDEVKVWPQQPSGELFEIEIDTLETTC[CAM]HVLDPTPVAR	971.891	5	83.8959
	sp|P02765|FETUA_HUMAN	VWPQQPSGELFEIEIDTLETTC[CAM]HVLDPTPVAR	1226.61	3	90.5189
	sp|P02765|FETUA_HUMAN	MGVVSLGSPSGEVSHPR	565.954	3	46.9635
	sp|P02765|FETUA_HUMAN	VVSLGSPSGEVSHPR	503.267	3	36.1199
	sp|O75882|ATRN_HUMAN	NQEC[CAM]IALPENIC[CAM]GIGWHLVGNSC[CAM]LK	961.463	3	71.6841
	sp|O75882|ATRN_HUMAN	C[CAM]NPGTGQC[CAM]VC[CAM]PAGWVGEQC[CAM]QHC[CAM]GGR	944.714	3	43.8746
	sp|O75882|ATRN_HUMAN	HC[CAM]ETC[CAM]ISGFYGDPTNGGK	667.281	3	42.2936
	sp|O75882|ATRN_HUMAN	LTGSSGFVTDGPGNYK	800.386	2	43.2206
	sp|O75882|ATRN_HUMAN	SEAAC[CAM]LAAGPGIR	636.822	2	39.0474
	sp|O75882|ATRN_HUMAN	LTLTPWVGLR	578.348	2	66.0774
	sp|O75882|ATRN_HUMAN	C[CAM]TWLIEGQPNR	687.335	2	48.9831
	sp|O75882|ATRN_HUMAN	YDVDTQMWTILK	756.874	2	70.1658
	sp|P05160|F13B_HUMAN	TTGGKDEEVVQC[CAM]LSDGWSSQPTC[CAM]R	899.734	3	53.8146
	sp|P05160|F13B_HUMAN	VLHGDLIDFVC[CAM]K	472.583	3	56.4633
	sp|P05160|F13B_HUMAN	IAQYYYTFK	598.803	2	50.2014
	sp|P05160|F13B_HUMAN	VAC[CAM]EEPPFIENGAANLHSK	695.002	3	48.8641
	sp|P05160|F13B_HUMAN	QGYDLSPLTPLSELSVQC[CAM]NR	759.711	3	70.4114
	sp|P05160|F13B_HUMAN	LIENGYFHPVK	439.571	3	43.6744
	sp|P05160|F13B_HUMAN	WSSPPVC[CAM]LEPC[CAM]TVNVDYMNR	808.698	3	64.0116
	sp|P05160|F13B_HUMAN	C[CAM]NEYYLLR	565.769	2	48.4543
	sp|P01019|ANGT_HUMAN	ALQDQLVLVAAK	634.882	2	53.7219
	sp|P01019|ANGT_HUMAN	TIHLTMPQLVLQGSYDLQDLLAQAELPAILHTELNLQK	1067.83	4	99.9672
	sp|P01019|ANGT_HUMAN	QPFVQGLALYTPVVLPR	633.368	3	73.4735
	sp|P01019|ANGT_HUMAN	SLDFTELDVAAEKIDR	607.979	3	64.3475
	sp|P01019|ANGT_HUMAN	YASDLDKVEGLTFQQNSLNWMK	863.088	3	68.7728
	sp|P01019|ANGT_HUMAN	VLSALQAVQGLLVAQGR	575.012	3	79.2101
	sp|P01019|ANGT_HUMAN	SLDFTELDVAAEK	719.359	2	60.5737
	sp|P01019|ANGT_HUMAN	AVYDQSATALHFLGR	550.286	3	64.0559
	sp|P09871|C1S_HUMAN	VEKPTADAEAYVFTPNMIC[CAM]AGGEK	866.745	3	57.7681
	sp|P09871|C1S_HUMAN	QFGPYC[CAM]GHGFPGPLNIETK	707.007	3	58.6782
	sp|P09871|C1S_HUMAN	MLTPEHVFIHPGWK	423.724	4	51.3221
	sp|P09871|C1S_HUMAN	SSNNPHSPIVEEFQVPYNK	729.355	3	51.4587
	sp|P09871|C1S_HUMAN	TNFDNDIALVR	639.328	2	52.2635
	sp|P09871|C1S_HUMAN	C[CAM]QPVDC[CAM]GIPESIENGKVEDPESTLFGSVIR	1111.53	3	69.1654
	sp|P09871|C1S_HUMAN	VGATSFYSTC[CAM]QSNGK	803.862	2	37.161
	sp|P09871|C1S_HUMAN	C[CAM]VPVC[CAM]GVPREPFEEK	601.624	3	44.6943
	sp|P02649|APOE_HUMAN	AATVGSLAGQPLQER	749.405	2	42.7159
	sp|P02649|APOE_HUMAN	WVQTLSEQVQEELLSSQVTQELR	910.803	3	77.3948
	sp|P02649|APOE_HUMAN	WELALGR	422.737	2	53.2788
	sp|P02649|APOE_HUMAN	VQAAVGTSAAPVPSDNH	810.902	2	33.2198
	sp|P02649|APOE_HUMAN	LQAEAFQAR	517.275	2	34.3845
	sp|P02649|APOE_HUMAN	KVEQAVETEPEPELR	585.304	3	35.3695
	sp|P02649|APOE_HUMAN	LGADMEDVC[CAM]GR	611.763	2	38.7886
	sp|P02649|APOE_HUMAN	AYKSELEEQLTPVAEETR	698.351	3	48.7926
	sp|P02787|TRFE_HUMAN	KPVDEYKDC[CAM]HLAQVPSHTVVAR	510.664	5	34.178
	sp|P02787|TRFE_HUMAN	SMGGKEDLIWELLNQAQEHFGK	633.315	4	83.2179
	sp|P02787|TRFE_HUMAN	SMGGKEDLIWELLNQAQEHFGKDK	694.096	4	78.0464
	sp|P02787|TRFE_HUMAN	C[CAM]STSSLLEAC[CAM]TFR	766.348	2	56.0954
	sp|P02787|TRFE_HUMAN	MYLGYEYVTAIR	739.871	2	63.2426
	sp|P02787|TRFE_HUMAN	IEC[CAM]VSAETTEDC[CAM]IAK	863.387	2	43.2219
	sp|P02787|TRFE_HUMAN	LKC[CAM]DEWSVNSVGK	507.917	3	42.7127
	sp|P02787|TRFE_HUMAN	ADRDQYELLC[CAM]LDNTR	627.964	3	53.185
	sp|P04003|C4BPA_HUMAN	KPDVSHGEMVSGFGPIYNYK	557.023	4	50.5456
	sp|P04003|C4BPA_HUMAN	WNPSPPAC[CAM]EPNSC[CAM]INLPDIPHASWETYPRPTKEDVYVVGTVLR	993.285	5	69.2773
	sp|P04003|C4BPA_HUMAN	LSC[CAM]SYSHWSAPAPQC[CAM]K	626.947	3	39.9574
	sp|P04003|C4BPA_HUMAN	FSAIC[CAM]QGDGTWSPR	791.359	2	48.7365
	sp|P04003|C4BPA_HUMAN	EDVYVVGTVLR	625.343	2	54.4452
	sp|P04003|C4BPA_HUMAN	SHSTQTLTC[CAM]NSDGEWVYNTFC[CAM]IYK	971.094	3	65.1984
	sp|P04003|C4BPA_HUMAN	YTC[CAM]LPGYVR	564.779	2	42.6565
	sp|P04003|C4BPA_HUMAN	NC[CAM]GPPPTLSFAAPMDITLTETR	797.056	3	71.0804
	sp|P29622|KAIN_HUMAN	LGFTDLFSK	514.277	2	67.1073
	sp|P29622|KAIN_HUMAN	FYYLIASETPGK	694.858	2	55.8458
	sp|P29622|KAIN_HUMAN	LFHTNFYDTVGTIQLINDHVK	619.572	4	65.2998
	sp|P29622|KAIN_HUMAN	IAPANADFAFR	596.809	2	49.5941
	sp|P29622|KAIN_HUMAN	GFQHLLHTLNLPGHGLETR	535.791	4	59.7449
	sp|P29622|KAIN_HUMAN	VPMMLQDQEHHWYLHDR	559.511	4	49.1635
	sp|P29622|KAIN_HUMAN	IVDLVSELKK	381.904	3	48.3021
	sp|P29622|KAIN_HUMAN	WADLSGITK	495.766	2	49.0192
	sp|P05546|HEP2_HUMAN	QFPILLDFK	560.824	2	72.315
	sp|P05546|HEP2_HUMAN	FTVDRPFLFLIYEHR	489.015	4	70.0181
	sp|P05546|HEP2_HUMAN	TLEAQLTPR	514.79	2	38.8615
	sp|P05546|HEP2_HUMAN	IAIDLFK	410.252	2	57.7981
	sp|P05546|HEP2_HUMAN	YEITTIHNLFR	469.586	3	56.5635
	sp|P05546|HEP2_HUMAN	SVNDLYIQK	540.29	2	38.254
	sp|P05546|HEP2_HUMAN	GSWVNKFPVEMTHNHNFR	550.768	4	47.907
	sp|P05546|HEP2_HUMAN	NGNMAGISDQR	581.767	2	28.8715
	sp|Q06033|ITIH3_HUMAN	YHFVTPLTSMVVTKPEDNEDER	652.565	4	55.3798
	sp|Q06033|ITIH3_HUMAN	EHLVQATPENLQEAR	578.964	3	36.7436
	sp|Q06033|ITIH3_HUMAN	SLPEGVANGIEVYSTK	832.43	2	54.4796
	sp|Q06033|ITIH3_HUMAN	EVSFDVELPK	581.803	2	56.7068
	sp|Q06033|ITIH3_HUMAN	ESPGNVQIVNGYFVHFFAPQGLPVVPK	735.891	4	78.9936
	sp|Q06033|ITIH3_HUMAN	GMTNINDGLLR	602.311	2	48.1026
	sp|Q06033|ITIH3_HUMAN	FPLYNLGFGNNLNYNFLENMALENHGFAR	1130.54	3	85.1675
	sp|Q06033|ITIH3_HUMAN	VTFELTYEELLKR	547.635	3	64.3405
	sp|P25311|ZA2G_HUMAN	HVEDVPAFQALGSLNDLQFFR	801.741	3	80.5584
	sp|P25311|ZA2G_HUMAN	NILDRQDPPSVVVTSHQAPGEK	597.563	4	41.8548
	sp|P25311|ZA2G_HUMAN	AYLEEEC[CAM]PATLR	726.345	2	44.5793
	sp|P25311|ZA2G_HUMAN	AGEVQEPELR	564.288	2	33.8662
	sp|P25311|ZA2G_HUMAN	WEAEPVYVQR	638.82	2	45.0364
	sp|P25311|ZA2G_HUMAN	AREDIFMETLK	451.567	3	50.5601
	sp|P25311|ZA2G_HUMAN	HVEDVPAFQALGSLNDLQ	976.989	2	73.0728
	sp|P25311|ZA2G_HUMAN	HVEDVPAFQALGSLNDLQF	700.685	3	80.9752
	sp|P80108|PHLD_HUMAN	LSGALHVYSLGSD	659.836	2	58.9042
	sp|P80108|PHLD_HUMAN	GIVAAFYSGPSLSDKEK	590.309	3	52.6495
	sp|P80108|PHLD_HUMAN	FGGVLHLSDLDDDGLDEIIMAAPLR	894.786	3	83.1946
	sp|P80108|PHLD_HUMAN	VYLIYGNDLGLPPVDLDLDKEAHR	682.11	4	69.4274
	sp|P80108|PHLD_HUMAN	HVSSPLASYFLSFPYAR	648	3	72.977
	sp|P80108|PHLD_HUMAN	QVLLVGAPTYDDVSK	802.93	2	53.0033
	sp|P80108|PHLD_HUMAN	ILEGFQPSGR	552.296	2	42.4221
	sp|P80108|PHLD_HUMAN	IADVTSGLIGGEDGR	730.373	2	48.7406
	sp|P00748|FA12_HUMAN	LHEAFSPVSYQHDLALLR	524.779	4	58.5147
	sp|P00748|FA12_HUMAN	GRPGPQPWC[CAM]ATTPNFDQDQR	776.691	3	46.7851
	sp|P00748|FA12_HUMAN	TTLSGAPC[CAM]QPWASEATYR	665.979	3	51.787
	sp|P00748|FA12_HUMAN	C[CAM]FEPQLLR	531.774	2	49.2633
	sp|P00748|FA12_HUMAN	LQEDADGSC[CAM]ALLSPYVQPVC[CAM]LPSGAAR	958.797	3	65.6234
	sp|P00748|FA12_HUMAN	YKAEEHTVVLTVTGEPC[CAM]HFPFQYHR	609.899	5	51.9551
	sp|P00748|FA12_HUMAN	WGYC[CAM]LEPK	526.747	2	50.3712
	sp|P00748|FA12_HUMAN	AEEHTVVLTVTGEPC[CAM]HFPFQYHR	689.333	4	50.9079
	sp|P02763|A1AG1_HUMAN	YVGGQEHFAHLLILR	438.994	4	53.2622
	sp|P02763|A1AG1_HUMAN	EQLGEFYEALDC[CAM]LR	871.906	2	72.6614
	sp|P02763|A1AG1_HUMAN	NWGLSVYADKPETTKEQLGEFYEALDC[CAM]LR	858.916	4	76.7259
	sp|P02763|A1AG1_HUMAN	YVGGQEHFAH	382.177	3	27.2652
	sp|P02763|A1AG1_HUMAN	GGQEHFAHLLILR	497.612	3	53.2605
	sp|P02763|A1AG1_HUMAN	LAFDVNDEKNWGLSVYADKPETTK	685.842	4	60.2051
	sp|P02763|A1AG1_HUMAN	TTKEQLGEFYEALDC[CAM]LR	691.67	3	70.0346
	sp|P02763|A1AG1_HUMAN	DVNDEKNWGLSVYADKPETTK	603.045	4	53.2729
	sp|P07357|CO8A_HUMAN	C[CAM]GPC[CAM]FNNGVPILEGTSC[CAM]R	679.969	3	56.5604
	sp|P07357|CO8A_HUMAN	YNPVVIDFEMQPIHEVLR	733.714	3	70.019
	sp|P07357|CO8A_HUMAN	LGSLGAAC[CAM]EQTQTEGAK	860.912	2	34.1293
	sp|P07357|CO8A_HUMAN	AMAVEDIISR	552.79	2	51.0135
	sp|P07357|CO8A_HUMAN	FGGTIC[CAM]SGDIWDQASC[CAM]SSSTTC[CAM]VR	884.709	3	58.3369
	sp|P07357|CO8A_HUMAN	ALDQYLMEFNAC[CAM]R	815.871	2	66.2203
	sp|P07357|CO8A_HUMAN	MESLGITSR	497.255	2	37.9359
	sp|P07357|CO8A_HUMAN	AIDEDC[CAM]SQYEPIPGSQK	968.933	2	42.3272
	sp|P26927|HGFL_HUMAN	NPDGSEAPWC[CAM]FTLRPGMR	697.656	3	66.1031
	sp|P26927|HGFL_HUMAN	VSVFVDWIHK	410.561	3	59.0671
	sp|P26927|HGFL_HUMAN	VALIC[CAM]LPPEWYVVPPGTK	680.373	3	81.6507
	sp|P26927|HGFL_HUMAN	C[CAM]TDDVRPQDC[CAM]YHGAGEQYR	582.495	4	36.6945
	sp|P26927|HGFL_HUMAN	GTELQHLLHAVVPGPWQEDVADAEEC[CAM]AGR	796.883	4	77.0988
	sp|P26927|HGFL_HUMAN	QC[CAM]FSSC[CAM]HMPLTGYEVWLGTLFQNPQHGEPSLQR	976.955	4	78.8002
	sp|P26927|HGFL_HUMAN	EQWILTAR	508.78	2	50.1889
	sp|Q16610|ECM1_HUMAN	LVWEEAMSR	560.776	2	51.4964
	sp|Q16610|ECM1_HUMAN	FSC[CAM]FQEEAPQPHYQLR	679.648	3	47.3083
	sp|Q16610|ECM1_HUMAN	ELLALIQLER	599.364	2	67.4658
	sp|Q16610|ECM1_HUMAN	AC[CAM]PSHQPDISSGLELPFPPGVPTLDNIK	996.171	3	72.1055
	sp|Q16610|ECM1_HUMAN	QHVVYGPWNLPQSSYSHLTR	593.05	4	57.7013
	sp|Q16610|ECM1_HUMAN	FC[CAM]EAEFSVK	558.755	2	45.612
	sp|Q16610|ECM1_HUMAN	NLPATDPLQR	562.807	2	40.613
	sp|Q16610|ECM1_HUMAN	LLPAQLPAEK	540.327	2	42.0656
	sp|P35858|ALS_HUMAN	VAGLLEDTFPGLLGLR	835.977	2	81.6846
	sp|P35858|ALS_HUMAN	DLHFLEELQLGHNR	574.297	3	61.4826
	sp|P35858|ALS_HUMAN	LAYLQPALFSGLAELR	588.001	3	79.8374
	sp|P35858|ALS_HUMAN	NLIAAVAPGAFLGLK	727.94	2	73.395
	sp|P35858|ALS_HUMAN	LEALPNSLLAPLGR	732.433	2	67.1631
	sp|P35858|ALS_HUMAN	LEYLLLSR	503.8	2	57.0512
	sp|P35858|ALS_HUMAN	AFWLDVSHNR	415.544	3	51.2326
	sp|P35858|ALS_HUMAN	TFTPQPPGLER	621.828	2	43.7792
	sp|P04196|HRG_HUMAN	KGEVLPLPEANFPSFPLPHHK	589.322	4	60.0175
	sp|P04196|HRG_HUMAN	ADLFYDVEALDLESPK	912.949	2	75.0456
	sp|P04196|HRG_HUMAN	DGYLFQLLR	562.809	2	73.7194
	sp|P04196|HRG_HUMAN	YKEENDDFASFR	507.56	3	42.2553
	sp|P04196|HRG_HUMAN	GGEGTGYFVDFSVR	745.849	2	61.0905
	sp|P04196|HRG_HUMAN	DSPVLIDFFEDTER	841.899	2	79.5978
	sp|P04196|HRG_HUMAN	SGFPQVSMFFTHTFPK	619.971	3	71.6342
	sp|P04196|HRG_HUMAN	DHSHGPPLPQGPPPLLPMSC[CAM]SSC[CAM]QHATFGTNGAQR	748.149	5	52.4162
	sp|Q15582|BGH3_HUMAN	DILATNGVIHYIDELLIPDSAK	804.1	3	92.9402
	sp|Q15582|BGH3_HUMAN	NSLC[CAM]IENSC[CAM]IAAHDKR	472.725	4	42.4633
	sp|Q15582|BGH3_HUMAN	EGVYTVFAPTNEAFR	850.918	2	66.7153
	sp|Q15582|BGH3_HUMAN	LTLLAPLNSVFK	658.403	2	74.5455
	sp|Q15582|BGH3_HUMAN	STVISYEC[CAM]C[CAM]PGYEKVPGEK	735.006	3	52.0215
	sp|Q15582|BGH3_HUMAN	ADHHATNGVVHLIDK	407.464	4	31.0156
	sp|Q15582|BGH3_HUMAN	YGTLFTMDR	552.263	2	53.0688
	sp|Q15582|BGH3_HUMAN	STVISYEC[CAM]C[CAM]PGYEK	846.866	2	42.1234
	sp|P36955|PEDF_HUMAN	LAAAVSNFGYDLYR	780.396	2	60.4306
	sp|P36955|PEDF_HUMAN	LQSLFDSPDFSK	692.343	2	58.5492
	sp|P36955|PEDF_HUMAN	ALYYDLISSPDIHGTYK	652.663	3	58.9182
	sp|P36955|PEDF_HUMAN	AGFEWNEDGAGTTPSPGLQPAHLTFPLDYHLNQPFIFVLR	1114.06	4	83.3163
	sp|P36955|PEDF_HUMAN	EIPDEISILLLGVAHFK	632.028	3	87.1205
	sp|P36955|PEDF_HUMAN	ELLDTVTAPQK	607.835	2	42.5557
	sp|P36955|PEDF_HUMAN	TVQAVLTVPK	528.327	2	42.9305
	sp|P36955|PEDF_HUMAN	LSYEGEVTK	513.261	2	33.0181
	sp|P07225|PROS_HUMAN	EAVMDINKPGPLFKPENGLLETK	635.841	4	57.1418
	sp|P07225|PROS_HUMAN	NNLELSTPLKIETISHEDLQR	613.328	4	55.6556
	sp|P07225|PROS_HUMAN	DVDEC[CAM]SLKPSIC[CAM]GTAVC[CAM]K	680.313	3	43.0628
	sp|P07225|PROS_HUMAN	IQALSLC[CAM]SDQQSHLEFR	678.002	3	52.8081
	sp|P07225|PROS_HUMAN	VYFAGFPR	478.753	2	53.256
	sp|P07225|PROS_HUMAN	ITTGGDVINNGLWNMVSVEELEHSISIK	1019.18	3	81.8854
	sp|P07225|PROS_HUMAN	DC[CAM]KDVDEC[CAM]SLKPSIC[CAM]GTAVC[CAM]K	611.275	4	40.4575
	sp|P07225|PROS_HUMAN	ASFTC[CAM]TC[CAM]KPGWQGEK	586.264	3	35.6608
	sp|P22792|CPN2_HUMAN	AGGSWDLAVQER	644.818	2	47.3621
	sp|P22792|CPN2_HUMAN	TLNLAQNLLAQLPEELFHPLTSLQTLK	1015.9	3	96.1561
	sp|P22792|CPN2_HUMAN	DHLGFQVTWPDESK	553.599	3	58.1488
	sp|P22792|CPN2_HUMAN	LSNNALSGLPQGVFGK	801.436	2	60.4681
	sp|P22792|CPN2_HUMAN	VVFLNTQLC[CAM]QFRPDAFGGLPR	812.427	3	70.5653
	sp|P22792|CPN2_HUMAN	SQC[CAM]TYSNPEGTVVLAC[CAM]DQAQC[CAM]R	848.702	3	48.8471
	sp|P22792|CPN2_HUMAN	GQVVPALNEK	527.798	2	35.8264
	sp|P22792|CPN2_HUMAN	LELLSLSK	451.781	2	53.7041
	sp|Q92954|PRG4_HUMAN	DATC[CAM]NC[CAM]DYNC[CAM]QHYMEC[CAM]C[CAM]PDFKR	736.772	4	41.5752
	sp|Q92954|PRG4_HUMAN	YKNWPESVYFFK	536.601	3	62.2192
	sp|Q92954|PRG4_HUMAN	VPNQGIIINPMLSDETNIC[CAM]NGKPVDGLTTLR	1127.25	3	66.9769
	sp|Q92954|PRG4_HUMAN	PALNYPVYGETTQV	776.388	2	58.875
	sp|Q92954|PRG4_HUMAN	RPALNYPVYGETTQV	854.439	2	53.6205
	sp|Q92954|PRG4_HUMAN	GHYFWMLSPFSPPSPAR	659.654	3	74.3849
	sp|Q92954|PRG4_HUMAN	GGSIQQYIYK	578.803	2	45.0826
	sp|Q92954|PRG4_HUMAN	GFGGLTGQIVAALSTAK	795.946	2	83.6805
	sp|P13645|K1C10_HUMAN	DAEAWFNEK	555.249	2	50.9555
	sp|P13645|K1C10_HUMAN	LKYENEVALR	412.231	3	36.9365
	sp|P13645|K1C10_HUMAN	NVSTGDVNVEMNAAPGVDLTQLLNNMR	958.136	3	75.4276
	sp|P13645|K1C10_HUMAN	ALEESNYELEGK	691.328	2	39.1668
	sp|P13645|K1C10_HUMAN	IRLENEIQTYR	478.928	3	45.526
	sp|P13645|K1C10_HUMAN	VLDELTLTK	516.303	2	47.4195
	sp|P13645|K1C10_HUMAN	YC[CAM]VQLSQIQAQISALEEQLQQIR	916.145	3	90.679
	sp|P13645|K1C10_HUMAN	TIDDLKNQILNLTTDNANILLQIDNAR	1018.21	3	87.8527
	sp|O00391|QSOX1_HUMAN	AWRPALYLAALDC[CAM]AEETNSAVC[CAM]R	879.756	3	69.8042
	sp|O00391|QSOX1_HUMAN	AHFSPSNIILDFPAAGSAAR	681.353	3	63.6185
	sp|O00391|QSOX1_HUMAN	SFYTAYLQR	574.79	2	59.9893
	sp|O00391|QSOX1_HUMAN	NNEEYLALIFEK	741.877	2	71.2383
	sp|O00391|QSOX1_HUMAN	DC[CAM]ASHFEQMAAASMHR	462.945	4	51.8014
	sp|O00391|QSOX1_HUMAN	LDVPVWDVEATLNFLK	930.001	2	89.3716
	sp|O00391|QSOX1_HUMAN	LAGAPSEDPQFPK	678.843	2	37.6151
	sp|O00391|QSOX1_HUMAN	SALYSPSDPLTLLQADTVR	1024.04	2	72.1366
	sp|P02671|FIBA_HUMAN	DSGEGDFLAEGGGVR	733.331	2	48.5322
	sp|P02671|FIBA_HUMAN	ADSGEGDFLAEGGGVR	768.85	2	46.7568
	sp|P02671|FIBA_HUMAN	SGEGDFLAEGGGVR	675.818	2	45.8738
	sp|P02671|FIBA_HUMAN	GEGDFLAEGGGVR	632.302	2	45.5655
	sp|P02671|FIBA_HUMAN	FLAEGGGVR	453.246	2	32.8879
	sp|P02671|FIBA_HUMAN	HRHPDEAAFFDTASTGK	472.475	4	35.2975
	sp|P02671|FIBA_HUMAN	ESSSHHPGIAEFPSR	410.197	4	31.9163
	sp|P02671|FIBA_HUMAN	TFPGFFSPMLGEFVSETESR	755.689	3	87.8065
	sp|P02675|FIBB_HUMAN	NYC[CAM]GLPGEYWLGNDK	893.399	2	62.6781
	sp|P02675|FIBB_HUMAN	AHYGGFTVQNEANK	512.579	3	31.3222
	sp|P02675|FIBB_HUMAN	KGGETSEMYLIQPDSSVKPYR	597.049	4	50.6832
	sp|P02675|FIBB_HUMAN	DNENVVNEYSSELEK	884.897	2	54.2412
	sp|P02675|FIBB_HUMAN	HGTDDGVVWMNWK	515.57	3	56.6782
	sp|P02675|FIBB_HUMAN	HQLYIDETVNSNIPTNLR	709.699	3	50.5072
	sp|P02675|FIBB_HUMAN	TPC[CAM]TVSC[CAM]NIPVVSGK	809.9	2	40.8664
	sp|P04004|VTNC_HUMAN	DWHGVPGQVDAAMAGR	556.263	3	52.0034
	sp|P04004|VTNC_HUMAN	FEDGVLDPDYPR	711.83	2	52.0904
	sp|P04004|VTNC_HUMAN	C[CAM]QC[CAM]DELC[CAM]SYYQSC[CAM]C[CAM]TDYTAEC[CAM]KPQVTR	1161.46	3	50.8215
	sp|P04004|VTNC_HUMAN	RVDTVDPPYPR	438.898	3	34.1382
	sp|P04004|VTNC_HUMAN	SIAQYWLGC[CAM]PAPGH	778.869	2	61.5151
	sp|P04004|VTNC_HUMAN	MDWLVPATC[CAM]EPIQSVFFFSGDK	858.74	3	87.4282
	sp|P04004|VTNC_HUMAN	MDWLVPATC[CAM]EPIQSVFFFSGDKYYR	1019.48	3	83.3583
	sp|P04004|VTNC_HUMAN	GNPEQTPVLKPEEEAPAPEVGASKPEGIDSR	807.906	4	43.5953
	sp|Q96KN2|CNDP1_HUMAN	VFQYIDLHQDEFVQTLK	708.365	3	64.2797
	sp|Q96KN2|CNDP1_HUMAN	ALEQDLPVNIK	620.351	2	50.6536
	sp|Q96KN2|CNDP1_HUMAN	SVVLIPLGAVDDGEHSQNEK	703.027	3	54.1605
	sp|Q96KN2|CNDP1_HUMAN	EWVAIESDSVQPVPR	856.436	2	53.913
	sp|Q96KN2|CNDP1_HUMAN	GNSYFMVEVK	587.284	2	56.9402
	sp|Q96KN2|CNDP1_HUMAN	FLFDTKEEILMHLWR	495.262	4	72.4284
	sp|Q96KN2|CNDP1_HUMAN	AIHLDLEEYR	420.219	3	49.9244
	sp|Q96KN2|CNDP1_HUMAN	TVFGTEPDMIR	633.313	2	50.6493
	sp|P02760|AMBP_HUMAN	C[CAM]VLFPYGGC[CAM]QGNGNK	835.874	2	49.0439
	sp|P02760|AMBP_HUMAN	KEDSC[CAM]QLGYSAGPC[CAM]MGMTSR	745.648	3	43
	sp|P02760|AMBP_HUMAN	VVAQGVGIPEDSIFTMADR	669.007	3	66.9975
	sp|P02760|AMBP_HUMAN	GEC[CAM]VPGEQEPEPILIPR	960.48	2	54.4087
	sp|P02760|AMBP_HUMAN	VVAQGVGIPEDSIFTMADRGEC[CAM]VPGEQEPEPILIPR	977.241	4	71.5778
	sp|P02760|AMBP_HUMAN	WYNLAIGSTC[CAM]PWLK	854.929	2	71.2985
	sp|P02760|AMBP_HUMAN	EDSC[CAM]QLGYSAGPC[CAM]MGMTSR	702.95	3	47.9331
	sp|P02760|AMBP_HUMAN	GVC[CAM]EETSGAYEKTDTDGK	649.614	3	29.7055
	sp|P13796|PLSL_HUMAN	HVIPMNPNTNDLFNAVGDGIVLC[CAM]K	880.109	3	70.9747
	sp|P13796|PLSL_HUMAN	ISTSLPVLDLIDAIQPGSINYDLLK	900.169	3	98.8338
	sp|P13796|PLSL_HUMAN	MINLSVPDTIDER	751.88	2	57.6333
	sp|P13796|PLSL_HUMAN	VNDDIIVNWVNETLR	900.468	2	82.2478
	sp|P13796|PLSL_HUMAN	QFVTATDVVR	568.309	2	42.7889
	sp|P13796|PLSL_HUMAN	AYYHLLEQVAPKGDEEGVPAVVIDMSGLR	789.906	4	75.3508
	sp|P13796|PLSL_HUMAN	FSLVGIGGQDLNEGNR	838.424	2	63.8321
	sp|P01876|IGHA1_HUMAN	KGDTFSC[CAM]MVGHEALPLAFTQK	585.04	4	65.2221
	sp|P01876|IGHA1_HUMAN	DASGVTFTWTPSSGK	770.868	2	56.0577
	sp|P01876|IGHA1_HUMAN	DLC[CAM]GC[CAM]YSVSSVLPGC[CAM]AEPWNHGK	865.047	3	62.2903
	sp|P01876|IGHA1_HUMAN	TFTC[CAM]TAAYPESK	688.314	2	36.1256
	sp|P01876|IGHA1_HUMAN	QEPSQGTTTFAVTSILR	918.479	2	60.9392
	sp|P01876|IGHA1_HUMAN	NFPPSQDASGDLYTTSSQLTLPATQC[CAM]LAGK	1056.84	3	66.5465
	sp|P01876|IGHA1_HUMAN	TPLTATLSK	466.277	2	37.7624
	sp|P01876|IGHA1_HUMAN	GDTFSC[CAM]MVGHEALPLAFTQK	737.019	3	69.1898
	sp|P35527|K1C9_HUMAN	EIETYHNLLEGGQEDFESSGAGK	837.382	3	56.0472
	sp|P35527|K1C9_HUMAN	IKFEMEQNLR	436.564	3	44.4172
	sp|P35527|K1C9_HUMAN	NYSPYYNTIDDLKDQIVDLTVGNNK	968.142	3	85.8317
	sp|P35527|K1C9_HUMAN	HGVQELEIELQSQLSK	613.327	3	66.2869
	sp|P35527|K1C9_HUMAN	SDLEMQYETLQEELMALKK	767.045	3	72.6199
	sp|P35527|K1C9_HUMAN	QGVDADINGLR	579.299	2	41.8064
	sp|P35527|K1C9_HUMAN	VQALEEANNDLENK	793.886	2	41.2848
	sp|P35527|K1C9_HUMAN	GGGGSFGYSYGGGSGGGFSASSLGGGFGGGSR	902.392	3	61.7057
	sp|Q9UK55|ZPI_HUMAN	LILVDYILFK	618.884	2	81.0103
	sp|Q9UK55|ZPI_HUMAN	ETSNFGFSLLR	635.825	2	63.7359
	sp|Q9UK55|ZPI_HUMAN	WLTPFDPVFTEVDTFHLDK	769.716	3	82.5156
	sp|Q9UK55|ZPI_HUMAN	LFDEINPETK	603.306	2	46.7275
	sp|Q9UK55|ZPI_HUMAN	IFSPFADLSELSATGR	855.938	2	75.1656
	sp|Q9UK55|ZPI_HUMAN	NLELGLTQGSFAFIHK	592.321	3	65.0803
	sp|Q9UK55|ZPI_HUMAN	YFDTEC[CAM]VPMNFR	789.839	2	58.9031
	sp|Q9UK55|ZPI_HUMAN	WLTPFDPVFTEVDTFHLDKYK	650.328	4	78.6797
	sp|Q9UHG3|PCYOX_HUMAN	LFLSYDYAVK	609.824	2	58.1754
	sp|Q9UHG3|PCYOX_HUMAN	FLNEMIAPVMR	660.844	2	61.2481
	sp|Q9UHG3|PCYOX_HUMAN	LYYLNGIEC[CAM]AASAMEMSAIAAHNAALLAYHR	849.664	4	88.2889
	sp|Q9UHG3|PCYOX_HUMAN	FGLNTVLTTDNSDLFINSIGIVPSVR	931.499	3	85.2652
	sp|Q9UHG3|PCYOX_HUMAN	TLLETLQK	473.284	2	52.8152
	sp|Q9UHG3|PCYOX_HUMAN	SDFYDIVLVATPLNR	861.957	2	76.284
	sp|Q9UHG3|PCYOX_HUMAN	IFSQETLTK	533.793	2	42.4442
	sp|Q9UHG3|PCYOX_HUMAN	LVC[CAM]SGLLQASK	588.326	2	45.167
	sp|P06276|CHLE_HUMAN	AILQSGSFNAPWAVTSLYEAR	761.059	3	74.5923
	sp|P06276|CHLE_HUMAN	IFFPGVSEFGK	614.324	2	64.7076
	sp|P06276|CHLE_HUMAN	YLTLNTESTR	599.309	2	38.9931
	sp|P06276|CHLE_HUMAN	FWTSFFPK	530.269	2	67.8847
	sp|P06276|CHLE_HUMAN	EALGDVVGDYNFIC[CAM]PALEFTKK	829.414	3	73.9206
	sp|P06276|CHLE_HUMAN	TQILVGVNKDEGTAFLVYGAPGFSK	871.13	3	66.1654
	sp|P06276|CHLE_HUMAN	VGALGFLALPGNPEAPGNMGLFDQQLALQWVQK	870.709	4	96.1145
	sp|P06276|CHLE_HUMAN	WNNYMMDWK	644.268	2	61.0113
	sp|P03951|FA11_HUMAN	HSIPVFC[CAM]HSSFYHDTDFLGEELDIVAAK	809.385	4	72.3558
	sp|P03951|FA11_HUMAN	HLC[CAM]GGSIIGNQWILTAAHC[CAM]FYGVESPK	754.621	4	73.1103
	sp|P03951|FA11_HUMAN	YC[CAM]QVVC[CAM]TYHPR	494.892	3	33.0493
	sp|P03951|FA11_HUMAN	GEWPWQVTLHTTSPTQR	675.338	3	61.4973
	sp|P03951|FA11_HUMAN	C[CAM]TDDVHC[CAM]HFFTYATR	483.206	4	43.1258
	sp|P03951|FA11_HUMAN	IC[CAM]THHPGC[CAM]LFFTFFSQEWPK	635.548	4	74.085
	sp|P03951|FA11_HUMAN	NVIYTDC[CAM]WVTGWGYR	945.436	2	69.4635
	sp|P03951|FA11_HUMAN	ERPGVYTNVVEYVDWILEK	770.399	3	89.927
	sp|P68871|HBB_HUMAN	VNVDEVGGEALGR	657.836	2	46.296
	sp|P68871|HBB_HUMAN	FFESFGDLSTPDAVMGNPK	686.987	3	69.086
	sp|P68871|HBB_HUMAN	SAVTALWGK	466.764	2	50.0935
	sp|P68871|HBB_HUMAN	LLGNVLVC[CAM]VLAHHFGK	445.004	4	71.7348
	sp|P68871|HBB_HUMAN	FESFGDLSTPDAVMGNPK	956.443	2	63.7494
	sp|P68871|HBB_HUMAN	LLGNVLVC[CAM]VLAH	654.379	2	78.0921
	sp|P68871|HBB_HUMAN	FGDLSTPDAVMGNPK	774.872	2	53.5736
	sp|Q04756|HGFA_HUMAN	YIPYTLYSVFNPSDHDLVLIR	842.441	3	79.7049
	sp|Q04756|HGFA_HUMAN	VANYVDWINDR	682.833	2	58.5917
	sp|Q04756|HGFA_HUMAN	C[CAM]QIAGWGHLDENVSGYSSSLR	779.362	3	57.1312
	sp|Q04756|HGFA_HUMAN	SQFVQPIC[CAM]LPEPGSTFPAGHK	766.384	3	62.5891
	sp|Q04756|HGFA_HUMAN	TTDVTQTFGIEK	670.341	2	45.8644
	sp|Q04756|HGFA_HUMAN	C[CAM]FDETRYEYLEGGDR	637.272	3	47.0684
	sp|Q04756|HGFA_HUMAN	DSALSWEYC[CAM]R	643.777	2	50.7677
	sp|Q04756|HGFA_HUMAN	EALVPLVADHK	397.896	3	44.3524
	sp|P08519|APOA_HUMAN	NPDAVAAPYC[CAM]YTR	749.343	2	41.7938
	sp|P08519|APOA_HUMAN	TPEYYPNAGLIMNYC[CAM]R	981.448	2	63.8833
	sp|P08519|APOA_HUMAN	NPDAEIRPWC[CAM]YTMDPSVR	736.338	3	55.8509
	sp|P08519|APOA_HUMAN	LFLEPTQADIALLK	786.456	2	73.3374
	sp|P08519|APOA_HUMAN	TC[CAM]QAWSSMTPH	653.271	2	44.0284
	sp|P08519|APOA_HUMAN	EQSHVVQDC[CAM]YHGDGQSYR	541.983	4	32.4685
	sp|P08519|APOA_HUMAN	ATTVTGTPC[CAM]QEWAAQEPHR	714.001	3	38.1266
	sp|P08519|APOA_HUMAN	EAQLLVIENEVC[CAM]NHYK	653.66	3	60.7549
	sp|P27169|PON1_HUMAN	EVQPVELPNC[CAM]NLVK	819.93	2	51.4595
	sp|P27169|PON1_HUMAN	YVYIAELLAHK	440.583	3	60.9263
	sp|P27169|PON1_HUMAN	IQNILTEEPK	592.83	2	43.2876
	sp|P27169|PON1_HUMAN	ILLMDLNEEDPTVLELGITGSK	800.757	3	79.6133
	sp|P27169|PON1_HUMAN	FDVSSFNPHGISTFTDEDNAMYLLVVNHPDAK	895.923	4	75.1563
	sp|P27169|PON1_HUMAN	GIETGSEDLEILPNGLAFISSGLKYPGIK	1006.87	3	83.0962
	sp|P27169|PON1_HUMAN	VVAEGFDFANGINISPDGK	975.484	2	65.2607
	sp|P27169|PON1_HUMAN	VTQVYAENGTVLQGSTVASVYK	772.069	3	53.5307
	sp|P01860|IGHG3_HUMAN	WQQGNIFSC[CAM]SVMHEALHNR	579.271	4	55.8557
	sp|P01860|IGHG3_HUMAN	TPEVTC[CAM]VVVDVSHEDPEVQFK	805.39	3	63.2349
	sp|P01860|IGHG3_HUMAN	SC[CAM]DTPPPC[CAM]PR	593.753	2	24.5856
	sp|P01860|IGHG3_HUMAN	WQQGNIFSC[CAM]SVMHE	861.872	2	57.813
	sp|P01860|IGHG3_HUMAN	WQQGNIFSC[CAM]	570.251	2	64.6109
	sp|O00533|NCHL1_HUMAN	C[CAM]TASNFLGTATHDFHVIVEEPPR	650.316	4	70.5256
	sp|O00533|NCHL1_HUMAN	VNGSPVDNHPFAGDVVFPR	675.338	3	55.8381
	sp|O00533|NCHL1_HUMAN	KPQSAVYSTGSNGILLC[CAM]EAEGEPQPTIK	992.166	3	59.1941
	sp|O00533|NCHL1_HUMAN	IEIPSSVQQVPTIIK	826.485	2	62.2905
	sp|O00533|NCHL1_HUMAN	NDYC[CAM]C[CAM]FAAFPR	710.792	2	58.4989
	sp|O00533|NCHL1_HUMAN	LLLPPTESGSESSITILK	943.03	2	62.6203
	sp|O00533|NCHL1_HUMAN	VMTPAVYAPYDVK	727.373	2	56.1307
	sp|O00533|NCHL1_HUMAN	VIAVNEVGR	478.78	2	33.7871
	sp|P05543|THBG_HUMAN	NALALFVLPK	543.34	2	67.7329
	sp|P05543|THBG_HUMAN	GWVDLFVPK	530.795	2	72.0324
	sp|P05543|THBG_HUMAN	AQWANPFDPSKTEDSSSFLIDK	828.396	3	66.0904
	sp|P05543|THBG_HUMAN	EGQMESVEAAMSSK	742.324	2	46.8821
	sp|P05543|THBG_HUMAN	MGIQHAYSENADFSGLTEDNGLK	833.048	3	53.8238
	sp|P05543|THBG_HUMAN	SFMLLILER	561.323	2	74.765
	sp|P05543|THBG_HUMAN	FSISATYDLGATLLK	800.435	2	74.2838
	sp|P05543|THBG_HUMAN	MSSINADFAFNLYR	824.893	2	68.5102
	sp|Q96IY4|CBPB2_HUMAN	SFYANNHC[CAM]IGTDLNR	594.606	3	41.2397
	sp|Q96IY4|CBPB2_HUMAN	NAIWIDC[CAM]GIHAR	475.907	3	47.3646
	sp|Q96IY4|CBPB2_HUMAN	YTHGHGSETLYLAPGGGDDWIYDLGIK	734.603	4	73.411
	sp|Q96IY4|CBPB2_HUMAN	DTGTYGFLLPER	684.843	2	61.8446
	sp|Q96IY4|CBPB2_HUMAN	YSFTIELR	514.774	2	58.1501
	sp|Q96IY4|CBPB2_HUMAN	YPLYVLK	448.268	2	50.1619
	sp|Q96IY4|CBPB2_HUMAN	FQSGQVLAALPR	643.864	2	54.4697
	sp|Q96IY4|CBPB2_HUMAN	HWC[CAM]EEGASSSSC[CAM]SETYC[CAM]GLYPESEPEVK	1089.11	3	51.2297
	sp|P63261|ACTG_HUMAN	VAPEEHPVLLTEAPLNPK	652.026	3	48.8133
	sp|P63261|ACTG_HUMAN	TTGIVMDSGDGVTHTVPIYEGYALPHAILR	796.659	4	64.5331
	sp|P63261|ACTG_HUMAN	GYSFTTTAER	566.767	2	37.7743
	sp|P63261|ACTG_HUMAN	FRC[CAM]PEALFQPSFLGMESC[CAM]GIHETTFNSIMK	884.413	4	72.4375
	sp|P63261|ACTG_HUMAN	QEYDESGPSIVHR	506.239	3	33.7845
	sp|P63261|ACTG_HUMAN	C[CAM]PEALFQPSFLGMESC[CAM]GIHETTFNSIMK	1077.83	3	78.2885
	sp|P63261|ACTG_HUMAN	DLYANTVLSGGTTMYPGIADR	739.028	3	69.6585
	sp|P15169|CBPN_HUMAN	IHILPSMNPDGYEVAAAQGPNKPGYLVGR	766.897	4	57.8769
	sp|P15169|CBPN_HUMAN	EALIQFLEQVHQGIK	584.993	3	72.4494
	sp|P15169|CBPN_HUMAN	HLYVLEFSDHPGIHEPLEPEVK	647.081	4	59.7525
	sp|P15169|CBPN_HUMAN	GMVLDENYNNLANAVISVSGINHDVTSGDHGDYFR	949.193	4	76.9422
	sp|P15169|CBPN_HUMAN	IVQLIQDTR	543.319	2	41.5667
	sp|P15169|CBPN_HUMAN	LLLPGIYTVSATAPGYDPETVTVTVGPAEPTLVNFHLK	996.037	4	81.5842
	sp|P15169|CBPN_HUMAN	VQNEC[CAM]PGITR	587.288	2	27.0276
	sp|P15169|CBPN_HUMAN	NFPDLNTYIYYNEK	897.423	2	66.0049
	sp|P02750|A2GL_HUMAN	DLLLPQPDLR	590.34	2	58.517
	sp|P02750|A2GL_HUMAN	ENQLEVLEVSWLHGLK	632.007	3	76.9311
	sp|P02750|A2GL_HUMAN	NALTGLPPGLFQASATLDTLVLK	780.777	3	87.9945
	sp|P02750|A2GL_HUMAN	VAAGAFQGLR	495.28	2	40.6655
	sp|P02750|A2GL_HUMAN	TLDLGENQLETLPPDLLR	1019.05	2	70.9007
	sp|P02750|A2GL_HUMAN	NALTGLPPGLFQASATLDTLVLKENQLEVLEVSWLHGLK	1054.58	4	97.4144
	sp|P02750|A2GL_HUMAN	LQELHLSSNGLESLSPEFLR	757.066	3	71.0447
	sp|P02750|A2GL_HUMAN	C[CAM]AGPEAVKGQTLLAVAK	571.65	3	43.2296
	sp|P05452|TETN_HUMAN	SRLDTLAQEVALLK	519.638	3	63.8937
	sp|P05452|TETN_HUMAN	LDTLAQEVALLK	657.387	2	65.89
	sp|P05452|TETN_HUMAN	C[CAM]RDQLPYIC[CAM]QFGIV	884.929	2	71.0695
	sp|P05452|TETN_HUMAN	TFHEASEDC[CAM]ISR	484.546	3	29.5859
	sp|P05452|TETN_HUMAN	C[CAM]FLAFTQTK	558.281	2	52.342
	sp|P05452|TETN_HUMAN	NWETEITAQPDGGKTENC[CAM]AVLSGAANGK	973.458	3	53.177
	sp|P05452|TETN_HUMAN	GGTLGTPQTGSENDALYEYLR	748.026	3	62.3767
	sp|P05452|TETN_HUMAN	IAYKNWETEITAQPDGGKTENC[CAM]AVLSGAANGK	849.165	4	52.7968
	sp|P69905|HBA_HUMAN	VADALTNAVAHVDDMPNALSALSDLHAHK	600.104	5	72.2558
	sp|P69905|HBA_HUMAN	VGAHAGEYGAEALER	510.583	3	35.5639
	sp|P69905|HBA_HUMAN	MFLSFPTTK	536.281	2	58.9933
	sp|P69905|HBA_HUMAN	KVADALTNAVAHVDDMPNALSALSDLHAHK	625.723	5	73.4546
	sp|P69905|HBA_HUMAN	AAHLPAEFTPAVHASLDK	469.499	4	50.2682
	sp|P69905|HBA_HUMAN	LRVDPVNFK	363.213	3	46.6866
	sp|P69905|HBA_HUMAN	VGAHAGEYGAEAL	622.799	2	43.0291
	sp|P69905|HBA_HUMAN	LVTLAAHLPAEFTPAVHASLDK	576.07	4	66.2491
	sp|P19652|A1AG2_HUMAN	EHVAHLLFLR	412.24	3	46.4529
	sp|P19652|A1AG2_HUMAN	TLMFGSYLDDEK	709.829	2	60.9881
	sp|P19652|A1AG2_HUMAN	LSFYADKPETTK	467.242	3	40.2225
	sp|P19652|A1AG2_HUMAN	YEGGREHVAHLLFLR	449.994	4	46.0706
	sp|P19652|A1AG2_HUMAN	LSFYADKPETTKEQLGEFYEALDC[CAM]LC[CAM]IPR	874.172	4	73.9205
	sp|P19652|A1AG2_HUMAN	NWGLSFYADKPETTKEQLGEFYEALDC[CAM]LC[CAM]IPR	963.458	4	88.7312
	sp|P19652|A1AG2_HUMAN	QNQC[CAM]FYNSSYLNVQR	640.96	3	52.4851
	sp|P19652|A1AG2_HUMAN	YEALDC[CAM]LC[CAM]IPR	705.331	2	57.9452
	sp|P04278|SHBG_HUMAN	SC[CAM]DVESNPGIFLPPGTQAEFNLR	850.076	3	69.9985
	sp|P04278|SHBG_HUMAN	DGRPEIQLHNHWAQLTVGAGPR	491.258	5	56.0263
	sp|P04278|SHBG_HUMAN	QAAGSGHLLALGTPENPSWLSLHLQDQK	742.887	4	69.5777
	sp|P04278|SHBG_HUMAN	QAEISASAPTSLR	665.852	2	38.4387
	sp|P04278|SHBG_HUMAN	VVLSSGSGPGLDLPLVLGLPLQLK	791.477	3	88.4753
	sp|P04278|SHBG_HUMAN	IALGGLLFPASNLR	721.43	2	73.0766
	sp|P04278|SHBG_HUMAN	LPLVPALDGC[CAM]LR	662.376	2	63.9941
	sp|P04278|SHBG_HUMAN	DSWLDKQAEISASAPTSLR	692.352	3	56.822
	sp|P51884|LUM_HUMAN	ISNIPDEYFK	613.309	2	51.1414
	sp|P51884|LUM_HUMAN	SLEDLQLTHNK	433.23	3	39.257
	sp|P51884|LUM_HUMAN	ISETSLPPDMYEC[CAM]LR	905.921	2	57.6697
	sp|P51884|LUM_HUMAN	LKEDAVSAAFK	393.552	3	36.5407
	sp|P51884|LUM_HUMAN	NIPTVNENLENYYLEVNQLEK	846.09	3	72.085
	sp|P51884|LUM_HUMAN	FNALQYLR	512.782	2	59.2446
	sp|P51884|LUM_HUMAN	ILGPLSYSK	489.287	2	45.2705
	sp|P51884|LUM_HUMAN	LPSGLPVSLLTLYLDNNK	653.038	3	84.8166
	sp|Q08380|LG3BP_HUMAN	IYTSPTWSAFVTDSSWSAR	721.344	3	72.1833
	sp|Q08380|LG3BP_HUMAN	TLQALEFHTVPFQLLAR	662.039	3	71.4098
	sp|Q08380|LG3BP_HUMAN	SDLAVPSELALLK	678.393	2	64.7524
	sp|Q08380|LG3BP_HUMAN	AVDTWSWGER	603.781	2	52.4306
	sp|Q08380|LG3BP_HUMAN	ELSEALGQIFDSQR	796.899	2	66.8666
	sp|Q08380|LG3BP_HUMAN	GQWGTVC[CAM]DNLWDLTDASVVC[CAM]R	818.039	3	76.7924
	sp|Q08380|LG3BP_HUMAN	YSSDYFQAPSDYR	799.842	2	49.879
	sp|Q08380|LG3BP_HUMAN	STSSFPC[CAM]PAGHFNGFR	590.267	3	48.9773
	sp|Q9NQ79|CRAC1_HUMAN	VDIVYGNWNGPHR	509.588	3	49.0035
	sp|Q9NQ79|CRAC1_HUMAN	LVNIAVDER	514.79	2	40.1186
	sp|Q9NQ79|CRAC1_HUMAN	GDGTFVDAAASAGVDDPHQHGR	545.749	4	44.6514
	sp|Q9NQ79|CRAC1_HUMAN	GTGGVVTDFDGDGMLDLILSHGESMAQPLSVFR	1141.22	3	95.0691
	sp|Q9NQ79|CRAC1_HUMAN	DGKVDIVYGNWNGPHR	457.479	4	44.9038
	sp|Q9NQ79|CRAC1_HUMAN	DVAAEAGVSK	473.746	2	31.1973
	sp|Q9NQ79|CRAC1_HUMAN	IIDGGSGYLC[CAM]EMEPVAHFGLGK	784.045	3	63.1786
	sp|P05090|APOD_HUMAN	NILTSNNIDVK	615.838	2	45.4803
	sp|P05090|APOD_HUMAN	C[CAM]PNPPVQENFDVNK	829.386	2	40.8256
	sp|P05090|APOD_HUMAN	MTVTDQVNC[CAM]PK	646.802	2	32.7227
	sp|P05090|APOD_HUMAN	NILTSNNIDVKK	453.593	3	37.9442
	sp|P05090|APOD_HUMAN	NPNLPPETVDSLK	712.375	2	44.4106
	sp|P05090|APOD_HUMAN	KMTVTDQVNC[CAM]PK	474.236	3	28.5164
	sp|P05090|APOD_HUMAN	NPNLPPETVDSLKNILTSNNIDVK	879.136	3	69.1376
	sp|P05090|APOD_HUMAN	VLNQELR	436.253	2	29.4584
	sp|O43866|CD5L_HUMAN	GVWGSVC[CAM]DDNWGEKEDQVVC[CAM]K	823.027	3	54.3192
	sp|O43866|CD5L_HUMAN	IWLDNVR	458.256	2	49.1016
	sp|O43866|CD5L_HUMAN	ELGC[CAM]GAASGTPSGILYEPPAEK	735.356	3	52.1908
	sp|O43866|CD5L_HUMAN	GQWGTVC[CAM]DDGWDIKDVAVLC[CAM]R	817.379	3	67.5216
	sp|O43866|CD5L_HUMAN	LVGGDNLC[CAM]SGR	574.28	2	31.4944
	sp|O43866|CD5L_HUMAN	HQNQWYTVC[CAM]QTGWSLR	688.655	3	60.1609
	sp|O43866|CD5L_HUMAN	ELGC[CAM]GAASGTPSGILYEPPAEKEQK	863.755	3	47.0875
	sp|O43866|CD5L_HUMAN	C[CAM]SGEEQSLEQC[CAM]QHR	583.242	3	26.5902
	sp|P02679|FIBG_HUMAN	VAQLEAQC[CAM]QEPC[CAM]KDTVQIHDITGK	692.839	4	44.2763
	sp|P02679|FIBG_HUMAN	AIQLTYNPDESSKPNMIDAATLK	840.76	3	57.2327
	sp|P02679|FIBG_HUMAN	EGFGHLSPTGTTEFWLGNEK	736.352	3	61.7317
	sp|P02679|FIBG_HUMAN	IHLISTQSAIPYALR	561.658	3	56.1086
	sp|P02679|FIBG_HUMAN	YLQEIYNSNNQK	757.368	2	36.8197
	sp|P02679|FIBG_HUMAN	TSTADYAMFK	567.76	2	48.8403
	sp|P18428|LBP_HUMAN	GLQYAAQEGLLALQSELLR	691.716	3	85.4852
	sp|P18428|LBP_HUMAN	ITLPDFTGDLR	624.335	2	64.7228
	sp|P18428|LBP_HUMAN	SPVTLLAAVMSLPEEHNK	646.012	3	76.6843
	sp|P18428|LBP_HUMAN	ATAQMLEVMFK	634.823	2	63.7576
	sp|P18428|LBP_HUMAN	VQLYDLGLQIHK	476.273	3	55.422
	sp|P18428|LBP_HUMAN	FNDKLAEGFPLPLLK	567.991	3	67.6137
	sp|P18428|LBP_HUMAN	LAEGFPLPLLK	599.366	2	69.3258
	sp|P18428|LBP_HUMAN	ITDKGLQYAAQEGLLALQSELLR	844.134	3	89.9714
	sp|P02656|APOC3_HUMAN	SEAEDASLLSFMQGYMK	953.932	2	79.285
	sp|P02656|APOC3_HUMAN	DALSSVQESQVAQQAR	572.955	3	43.3903
	sp|P02656|APOC3_HUMAN	GWVTDGFSSLKDYWSTVK	692.674	3	76.0804
	sp|P02656|APOC3_HUMAN	EDASLLSFMQGYMK	810.376	2	77.9038
	sp|P02656|APOC3_HUMAN	GWVTDGFSSLKDYWSTVKDK	580.538	4	71.4297
	sp|P02656|APOC3_HUMAN	GWVTDGFSSLKDY	737.846	2	67.8676
	sp|P02656|APOC3_HUMAN	DKFSEFWDLDPEVRPTSAVA	770.374	3	69.56
	sp|P02656|APOC3_HUMAN	WDLDPEVRPTSAVAA	813.91	2	61.1898
	sp|P15144|AMPN_HUMAN	AQIINDAFNLASAHK	538.286	3	55.5057
	sp|P15144|AMPN_HUMAN	YLSYTLNPDLIR	734.396	2	66.0426
	sp|P15144|AMPN_HUMAN	MLSSFLSEDVFK	701.85	2	67.9208
	sp|P15144|AMPN_HUMAN	QWMENPNNNPIHPNLR	658.651	3	52.0657
	sp|P15144|AMPN_HUMAN	GFYISK	357.695	2	41.1295
	sp|P15144|AMPN_HUMAN	ELWILNR	472.272	2	60.4566
	sp|P15144|AMPN_HUMAN	EVVLQWFTENSK	740.378	2	65.7969
	sp|P15144|AMPN_HUMAN	QYMPWEAALSSLSYFK	960.964	2	90.8869
	sp|P0DJI8|SAA1_HUMAN	FFGHGAEDSLADQAANEWGR	726.659	3	57.9477
	sp|P0DJI8|SAA1_HUMAN	RGPGGVWAAEAISDAR	538.278	3	46.8825
	sp|P0DJI8|SAA1_HUMAN	GPGGVWAAEAISDAR	728.863	2	54.8503
	sp|P0DJI8|SAA1_HUMAN	SGKDPNHFRPAGLPEK	438.231	4	28.6014
	sp|O75636|FCN3_HUMAN	ALPVFC[CAM]DMDTEGGGWLVFQR	766.694	3	81.0456
	sp|O75636|FCN3_HUMAN	ELLSQGATLSGWYHLC[CAM]LPEGR	796.399	3	69.4667
	sp|O75636|FCN3_HUMAN	YGIDWASGR	512.746	2	48.5853
	sp|O75636|FCN3_HUMAN	AGFGNQESEFWLGNENLHQLTLQGNWELR	1129.88	3	73.9919
	sp|O75636|FCN3_HUMAN	TFAHYATFR	371.854	3	38.9476
	sp|O75636|FCN3_HUMAN	RQDGSVDFFR	409.535	3	42.5102
	sp|O75636|FCN3_HUMAN	FSEGTAGDSLSLHSGRPFTTYDADHDSSNSNC[CAM]AVIVHGAWWYASC[CAM]YR	876.221	6	64.5997
	sp|O75636|FCN3_HUMAN	YAVSEAAAHK	349.514	3	30.711
	sp|P02654|APOC1_HUMAN	MREWFSETFQK	496.903	3	52.7876
	sp|P02654|APOC1_HUMAN	TPDVSSALDKLKEFGNTLEDK	577.548	4	70.1331
	sp|P02654|APOC1_HUMAN	TPDVSSALDKLKEFGNTLEDKAR	634.333	4	68.4495
	sp|P02654|APOC1_HUMAN	DVSSALDKLKEFGNTLEDKAR	584.808	4	69.1885
	sp|P02654|APOC1_HUMAN	LKEFGNTLEDKAR	380.957	4	33.1258
	sp|P02654|APOC1_HUMAN	DVSSALDK	417.714	2	34.9341
	sp|P02654|APOC1_HUMAN	GTPDVSSALDKLK	444.245	3	48.1129
	sp|P02654|APOC1_HUMAN	MREWFSE	492.716	2	52.7854
	sp|P02753|RET4_HUMAN	LIVHNGYC[CAM]DGR	435.212	3	29.7896
	sp|P02753|RET4_HUMAN	DPNGLPPEAQK	583.296	2	29.9128
	sp|P02753|RET4_HUMAN	GNDDHWIVDTDYDTYAVQYSC[CAM]R	898.378	3	61.7411
	sp|P02753|RET4_HUMAN	LLNLDGTC[CAM]ADSYSFVFSR	1032.99	2	71.9908
	sp|P02753|RET4_HUMAN	LLNNWDVC[CAM]ADMVGTFTDTEDPAKFK	963.114	3	72.8763
	sp|P02753|RET4_HUMAN	LLNNWDVC[CAM]ADMVGTFTDTEDPAK	871.393	3	74.6547
	sp|P02753|RET4_HUMAN	IVHNGYC[CAM]DGR	595.772	2	34.4944
	sp|P48740|MASP1_HUMAN	APGELEHGLITFSTR	543.286	3	53.355
	sp|P48740|MASP1_HUMAN	AAGNEC[CAM]PELQPPVHGK	568.611	3	33.4807
	sp|P48740|MASP1_HUMAN	VLKDNVEMDTFQIEC[CAM]LK	694.68	3	58.4405
	sp|P48740|MASP1_HUMAN	DQVLVSC[CAM]DTGYK	692.824	2	34.5382
	sp|P48740|MASP1_HUMAN	FPETLMEIEIPIVDHSTC[CAM]QK	796.392	3	74.0456
	sp|P48740|MASP1_HUMAN	TGVITSPDFPNPYPK	816.917	2	53.8162
	sp|P48740|MASP1_HUMAN	SLPTC[CAM]LPVC[CAM]GLPK	721.381	2	56.266
	sp|P48740|MASP1_HUMAN	ETTDTEQTPGQEVVLSPGSFMSITFR	953.124	3	77.3564
	sp|P02743|SAMP_HUMAN	VGEYSLYIGR	578.803	2	50.3814
	sp|P02743|SAMP_HUMAN	GYVIIKPLVWV	643.897	2	74.6168
	sp|P02743|SAMP_HUMAN	QGYFVEAQPK	583.796	2	38.5269
	sp|P02743|SAMP_HUMAN	IVLGQEQDSYGGK	697.352	2	37.5606
	sp|P02743|SAMP_HUMAN	SSSGIAEFWINGTPLVK	903.475	2	78.0179
	sp|P02743|SAMP_HUMAN	AYSLFSYNTQGRDNELLVYK	794.397	3	65.0054
	sp|P02743|SAMP_HUMAN	GYVIIKPLVW	594.363	2	73.8532
	sp|P02743|SAMP_HUMAN	ERVGEYSLYIGR	481.253	3	47.5554
	sp|P04180|LCAT_HUMAN	TYIYDHGFPYTDPVGVLYEDGDDTVATR	1060.49	3	69.9244
	sp|P04180|LCAT_HUMAN	DLLAGLPAPGVEVYC[CAM]LYGVGLPTPR	876.468	3	85.0461
	sp|P04180|LCAT_HUMAN	LDKPDVVNWMC[CAM]YR	565.938	3	57.6855
	sp|P04180|LCAT_HUMAN	LEPGQQEEYYRK	513.919	3	30.9694
	sp|P04180|LCAT_HUMAN	STELC[CAM]GLWQGR	653.814	2	53.6571
	sp|P04180|LCAT_HUMAN	TYSVEYLDSSK	646.306	2	44.4306
	sp|P04180|LCAT_HUMAN	LAGYLHTLVQNLVNNGYVRDETVR	686.867	4	72.3534
	sp|P04180|LCAT_HUMAN	ITTTSPWMFPSR	712.356	2	58.8122
	sp|Q14520|HABP2_HUMAN	VVLGDQDLKKEEFHEQSFR	461.638	5	43.9327
	sp|Q14520|HABP2_HUMAN	FTC[CAM]AC[CAM]PDQFK	637.271	2	38.3251
	sp|Q14520|HABP2_HUMAN	TVC[CAM]LPDGSFPSGSEC[CAM]HISGWGVTETGK	955.765	3	57.1744
	sp|Q14520|HABP2_HUMAN	FC[CAM]EIGSDDC[CAM]YVGDGYSYR	1081.93	2	53.5587
	sp|Q14520|HABP2_HUMAN	NPDADEKPWC[CAM]FIK	540.589	3	53.8999
	sp|Q14520|HABP2_HUMAN	QLYDHMIDDSMIC[CAM]AGNLQKPGQDTC[CAM]QGDSGGPLTC[CAM]EK	1035.7	4	59.4813
	sp|Q14520|HABP2_HUMAN	LIANTLC[CAM]NSR	581.306	2	34.9929
	sp|Q14520|HABP2_HUMAN	SKFTC[CAM]AC[CAM]PDQFK	496.892	3	33.7737
	sp|P43251|BTD_HUMAN	AHTGEESVADHHEAEYYVAAVYEHPSILSLNPLALISR	838.618	5	79.6546
	sp|P43251|BTD_HUMAN	EGYLHVC[CAM]SNGLC[CAM]C[CAM]YLLYERPTLSK	733.85	4	62.3651
	sp|P43251|BTD_HUMAN	QEALELMNQNLDIYEQQVMTAAQK	936.79	3	78.535
	sp|P43251|BTD_HUMAN	HVVYPTAWMNQLPLLAAIEIQK	845.798	3	84.5294
	sp|P43251|BTD_HUMAN	GDMFLVANLGTK	633.332	2	59.0117
	sp|P43251|BTD_HUMAN	HTGEESVADHHEAEYYVAAVYEHPSILSLNPLALISR	824.411	5	78.648
	sp|P43251|BTD_HUMAN	TSIYPFLDFMPSPQVVR	666.345	3	81.6527
	sp|P43251|BTD_HUMAN	ILSGDPYC[CAM]EK	591.279	2	35.9455
	sp|O95445|APOM_HUMAN	KWIYHLTEGSTDLR	573.634	3	45.1194
	sp|O95445|APOM_HUMAN	SLTSC[CAM]LDSK	505.745	2	34.5829
	sp|O95445|APOM_HUMAN	EFPEVHLGQWYFIAGAAPTK	754.385	3	74.5243
	sp|O95445|APOM_HUMAN	TELFSSSC[CAM]PGGIMLNETGQGYQR	844.721	3	61.1008
	sp|O95445|APOM_HUMAN	AFLLTPR	409.25	2	46.6655
	sp|O95445|APOM_HUMAN	EELATFDPVDNIVFNMAAGSAPMQLHLR	1029.51	3	84.9512
	sp|O95445|APOM_HUMAN	DGLC[CAM]VPR	408.705	2	35.1809
	sp|O95445|APOM_HUMAN	MKDGLC[CAM]VPR	359.184	3	32.2356
	sp|P00740|FA9_HUMAN	VDAFC[CAM]GGSIVNEK	698.332	2	44.4091
	sp|P00740|FA9_HUMAN	VVGGEDAKPGQFPWQVVLNGK	742.395	3	65.0742
	sp|P00740|FA9_HUMAN	FTIYNNMFC[CAM]AGFHEGGR	674.298	3	62.3022
	sp|P00740|FA9_HUMAN	ITVVAGEHNIEETEHTEQKR	464.836	5	34.5316
	sp|P00740|FA9_HUMAN	SC[CAM]EPAVPFPC[CAM]GR	688.808	2	45.2137
	sp|P00740|FA9_HUMAN	SALVLQYLR	531.819	2	58.7332
	sp|P00740|FA9_HUMAN	NC[CAM]ELDVTC[CAM]NIK	683.31	2	41.8598
	sp|P00740|FA9_HUMAN	YNHDIALLELDEPLVLNSYVTPIC[CAM]IADKEYTNIFLK	1060.05	4	92.4753
	sp|Q9NZP8|C1RL_HUMAN	LGNFPWQAFTSIHGR	577.63	3	66.7935
	sp|Q9NZP8|C1RL_HUMAN	GQESSTDIKAPEGFAVR	597.967	3	43.0761
	sp|Q9NZP8|C1RL_HUMAN	VLSYVDWIK	561.813	2	63.6506
	sp|Q9NZP8|C1RL_HUMAN	QRPEVFSDNMFC[CAM]VGDETQR	772.344	3	56.1092
	sp|Q9NZP8|C1RL_HUMAN	VQNHC[CAM]QEPYYQAAAAGALTC[CAM]ATPGTWK	998.461	3	63.1447
	sp|Q9NZP8|C1RL_HUMAN	GSEAINAPGDNPAK	670.826	2	28.6233
	sp|Q9NZP8|C1RL_HUMAN	SVLLAQELPQQLTSPGYPEPYGK	839.107	3	66.8608
	sp|Q9NZP8|C1RL_HUMAN	LAQELPQQLTSPGYPEPYGK	739.379	3	58.1241
	sp|Q03591|FHR1_HUMAN	STDTSC[CAM]VNPPTVQNAHILSR	733.027	3	43.2485
	sp|Q03591|FHR1_HUMAN	TGESAEFVC[CAM]K	564.255	2	31.4594
	sp|Q03591|FHR1_HUMAN	DTSC[CAM]VNPPTVQNAHILSR	670.334	3	41.987
	sp|Q03591|FHR1_HUMAN	TGESAEFVC[CAM]KR	428.54	3	28.1284
	sp|Q03591|FHR1_HUMAN	STDTSC[CAM]VNPPTVQNAH	864.386	2	34.3627
	sp|Q03591|FHR1_HUMAN	DTSC[CAM]VNPPTVQNAH	770.346	2	34.3882
	sp|P00915|CAH1_HUMAN	SLLSNVEGDNAVPMQHNNRPTQPLK	690.603	4	48.0495
	sp|P00915|CAH1_HUMAN	VLDALQAIK	485.8	2	50.5473
	sp|P00915|CAH1_HUMAN	LYPIANGNNQSPVDIK	871.957	2	48.9648
	sp|P00915|CAH1_HUMAN	ADGLAVIGVLMK	593.847	2	69.9542
	sp|P00915|CAH1_HUMAN	EIINVGHSFHVNFEDNDNR	564.766	4	48.6381
	sp|P00915|CAH1_HUMAN	TSETKHDTSLKPISVSYNPATAK	619.574	4	39.1295
	sp|P00915|CAH1_HUMAN	HDTSLKPISVSYNPATAK	483.007	4	39.6945
	sp|P00915|CAH1_HUMAN	YSSLAEAASK	513.759	2	36.1402
	sp|P0DOX3|IGD_HUMAN	TPEC[CAM]PSHTQPLGVYLLTPAVQDLWLR	997.851	3	83.4686
	sp|P0DOX3|IGD_HUMAN	VPAPPSPQPATYTC[CAM]VVSHEDSR	799.05	3	43.4651
	sp|P0DOX3|IGD_HUMAN	DAHLTWEVAGK	409.544	3	48.9181
	sp|P0DOX3|IGD_HUMAN	VPTGGVEEGLLER	678.362	2	52.0062
	sp|P0DOX3|IGD_HUMAN	ATFTC[CAM]FVVGSDLK	722.861	2	58.5913
	sp|P0DOX3|IGD_HUMAN	SLEVSYVTDHGPM	717.832	2	51.4691
	sp|P0DOX3|IGD_HUMAN	APDVFPIISGC[CAM]R	666.342	2	64.4367
	sp|P0DOX3|IGD_HUMAN	SLWNAGTSVTC[CAM]TLNHPSLPPQR	812.741	3	61.6206
	sp|P08571|CD14_HUMAN	VLSIAQAHSPAFSC[CAM]EQVR	667.339	3	46.5425
	sp|P08571|CD14_HUMAN	AFPALTSLDLSDNPGLGER	658.337	3	69.0098
	sp|P08571|CD14_HUMAN	TTPEPC[CAM]ELDDEDFR	862.359	2	48.18
	sp|P08571|CD14_HUMAN	NTGMETPTGVC[CAM]AALAAAGVQPH	718.342	3	67.5976
	sp|P08571|CD14_HUMAN	LKELTLEDLK	401.239	3	49.3428
	sp|P08571|CD14_HUMAN	SWLAELQQWLKPGLK	599.673	3	83.8409
	sp|P08571|CD14_HUMAN	ITGTMPPLPLEATGLALSSLR	713.401	3	82.0892
	sp|Q86VB7|C163A_HUMAN	LEVFYNGAWGTVGK	770.893	2	65.9874
	sp|Q86VB7|C163A_HUMAN	WGTVC[CAM]DDNFNIDHASVIC[CAM]R	760.337	3	53.7781
	sp|Q86VB7|C163A_HUMAN	SSMSETTVGVVC[CAM]R	706.829	2	42.4393
	sp|Q86VB7|C163A_HUMAN	HYC[CAM]NHNEDAGVTC[CAM]SDGSDLELR	638.016	4	39.9052
	sp|Q86VB7|C163A_HUMAN	AMSIPMWVDNVQC[CAM]PK	888.417	2	71.4953
	sp|Q86VB7|C163A_HUMAN	LVGGDIPC[CAM]SGR	565.785	2	37.3649
	sp|P0DOX7|IGK_HUMAN	DIQMTQSPSTLSASVGDR	631.639	3	50.0842
	sp|Q9HDC9|APMAP_HUMAN	LLLSSETPIEGK	643.864	2	48.2134
	sp|Q9HDC9|APMAP_HUMAN	SLHDPDGLVATYISEVHEHDGHLYLGSFR	653.72	5	72.3563
	sp|Q9HDC9|APMAP_HUMAN	LFENQLVGPESIAHIGDVMFTGTADGR	958.808	3	79.1348
	sp|Q9HDC9|APMAP_HUMAN	LENGEIETIAR	622.828	2	40.8115
	sp|Q9HDC9|APMAP_HUMAN	GLFEVNPWK	545.29	2	61.1193
	sp|Q9HDC9|APMAP_HUMAN	TRDDEPVC[CAM]GRPLGIR	435.976	4	33.7049
	sp|Q9HDC9|APMAP_HUMAN	EPPLLLGVLHPNTK	509.968	3	60.2052
	sp|Q9UGM5|FETUB_HUMAN	IFFESVYGQC[CAM]K	689.329	2	55.8786
	sp|Q9UGM5|FETUB_HUMAN	SQASSC[CAM]SLQSSDSVPVGLC[CAM]K	699.658	3	44.3207
	sp|Q9UGM5|FETUB_HUMAN	LVVLPFPK	456.799	2	58.0201
	sp|Q9UGM5|FETUB_HUMAN	AIFYMNNPSR	606.795	2	46.1059
	sp|Q9UGM5|FETUB_HUMAN	IYMTC[CAM]PDC[CAM]PSSIPTDSSNHQVLEAATESLAK	1141.52	3	60.2536
	sp|Q9UGM5|FETUB_HUMAN	ASSQWVVGPSYFVEYLIK	691.695	3	84.4715
	sp|Q9UGM5|FETUB_HUMAN	GGLGSLFYLTLDVLETDC[CAM]HVLR	826.761	3	95.7678
	sp|Q9UGM5|FETUB_HUMAN	MSPPQLALNPSALLSR	847.967	2	69.1289
	sp|P27487|DPP4_HUMAN	LAYVWNNDIYVK	749.39	2	66.2624
	sp|P27487|DPP4_HUMAN	QHIEMSTTGWVGR	501.245	3	44.1058
	sp|P27487|DPP4_HUMAN	VLEDNSALDK	552.283	2	30.8703
	sp|P27487|DPP4_HUMAN	KYPLLLDVYAGPC[CAM]SQK	617.994	3	58.2756
	sp|P27487|DPP4_HUMAN	IISNEEGYR	540.77	2	29.7129
	sp|P27487|DPP4_HUMAN	C[CAM]GIAVAPVSR	515.279	2	34.4466
	sp|P35908|K22E_HUMAN	VDLLNQEIEFLK	730.903	2	71.7031
	sp|P35908|K22E_HUMAN	TAAENDFVTLKK	446.242	3	36.453
	sp|P35908|K22E_HUMAN	YEELQVTVGR	597.312	2	43.6523
	sp|P35908|K22E_HUMAN	TSQNSELNNMQDLVEDYKK	752.686	3	54.4926
	sp|P35908|K22E_HUMAN	YLDGLTAER	519.267	2	42.5565
	sp|P35908|K22E_HUMAN	GFSSGSAVVSGGSR	627.807	2	32.2996
	sp|P35908|K22E_HUMAN	GGSGGGGSISGGGYGSGGGSGGR	871.378	2	26.6077
	sp|O14791|APOL1_HUMAN	WWTQAQAHDLVIK	532.616	3	51.8814
	sp|O14791|APOL1_HUMAN	VTEPISAESGEQVER	815.9	2	36.4345
	sp|O14791|APOL1_HUMAN	LNILNNNYK	553.304	2	44.7427
	sp|O14791|APOL1_HUMAN	VNEPSILEMSR	637.824	2	50.8468
	sp|O14791|APOL1_HUMAN	VSTQNLLLLLTDNEAWNGFVAAAELPR	985.857	3	97.752
	sp|O14791|APOL1_HUMAN	EFLGENISNFLSLAGNTYQLTR	829.755	3	87.862
	sp|O14791|APOL1_HUMAN	VAQELEEKLNILNNNYK	678.029	3	62.1083
	sp|O14791|APOL1_HUMAN	VSTQNLLLLLTDNEAWNGFVAAAELPRNEADELRK	978.513	4	88.6933
	sp|P22105|TENX_HUMAN	ILISGLEPSTPYR	723.404	2	56.4904
	sp|P22105|TENX_HUMAN	SGTLYSLTLYGLR	722.396	2	73.9964
	sp|P22105|TENX_HUMAN	LSQLSVTDVTTSSLR	803.936	2	53.5768
	sp|P22105|TENX_HUMAN	LGPLSAEGTTGLAPAGQTSEESRPR	828.089	3	44.9441
	sp|P22105|TENX_HUMAN	FLLYGLLGGK	540.826	2	72.469
	sp|P22105|TENX_HUMAN	LGPISADSTTAPLEK	750.401	2	43.9243
	sp|P22105|TENX_HUMAN	FLLFGIQDGKR	431.915	3	60.5649
	sp|P09172|DOPO_HUMAN	GQIHLDPQQDYQLLQVQR	727.047	3	55.7972
	sp|P09172|DOPO_HUMAN	FQGEWNLQPLPK	728.883	2	64.0018
	sp|P09172|DOPO_HUMAN	TPEGLTLLFK	559.826	2	65.5412
	sp|P09172|DOPO_HUMAN	AFYYPEEAGLAFGGPGSSR	659.311	3	62.8797
	sp|P09172|DOPO_HUMAN	VISTLEEPTPQC[CAM]PTSQGR	667.33	3	41.1675
	sp|P09172|DOPO_HUMAN	AGVLFGMSDR	526.763	2	53.634
	sp|P09172|DOPO_HUMAN	VVSVHPGDVLITSC[CAM]TYNTEDR	788.05	3	55.498
	sp|P02746|C1QB_HUMAN	FDHVITNMNNNYEPR	621.953	3	43.0801
	sp|P02746|C1QB_HUMAN	VPGLYYFTYHASSR	554.275	3	56.3654
	sp|P02746|C1QB_HUMAN	VVTFC[CAM]DYAYNTFQVTTGGMVLK	838.74	3	80.0671
	sp|P02746|C1QB_HUMAN	DQTIRFDHVITNMNNNYEPR	620.046	4	53.8109
	sp|P02746|C1QB_HUMAN	GNLC[CAM]VNLMR	538.771	2	46.4216
	sp|P02746|C1QB_HUMAN	VPGLYYFTYH	630.308	2	62.8583
	sp|P02746|C1QB_HUMAN	GLYYFTYHASSR	488.902	3	48.8421
	sp|P02746|C1QB_HUMAN	TINVPLR	406.753	2	38.0892
	sp|P07360|CO8G_HUMAN	AEATTLHVAPQGTAMAVSTFR	720.369	3	50.8257
	sp|P07360|CO8G_HUMAN	VQEAHLTEDQIFYFPK	655.663	3	58.986
	sp|P07360|CO8G_HUMAN	QLYGDTGVLGR	589.812	2	44.6279
	sp|P07360|CO8G_HUMAN	SLPVSDSVLSGFEQR	810.915	2	61.68
	sp|P07360|CO8G_HUMAN	YGFC[CAM]EAADQFHVLDEVR	685.979	3	64.234
	sp|P07360|CO8G_HUMAN	KLDGIC[CAM]WQVR	425.561	3	47.1502
	sp|P07360|CO8G_HUMAN	ANFDAQQFAGTWLLVAVGSAC[CAM]R	794.727	3	88.2237
	sp|P07360|CO8G_HUMAN	LDGIC[CAM]WQVR	573.79	2	52.253
	sp|P08185|CBG_HUMAN	SETEIHQGFQHLHQLFAK	538.275	4	53.5708
	sp|P08185|CBG_HUMAN	WSAGLTSSQVDLYIPK	882.962	2	64.3936
	sp|P08185|CBG_HUMAN	GTWTQPFDLASTR	740.365	2	59.7466
	sp|P08185|CBG_HUMAN	HYYESEVLAMNFQDWATASR	806.699	3	70.3579
	sp|P08185|CBG_HUMAN	AVLQLNEEGVDTAGSTGVTLNLTSKPIILR	1037.24	3	72.4163
	sp|P08185|CBG_HUMAN	EENFYVDETTVVK	786.875	2	50.4384
	sp|P08185|CBG_HUMAN	MDPNAAYVNMSNHHR	439.947	4	35.9694
	sp|P08185|CBG_HUMAN	HLVALSPK	432.769	2	32.778
	sp|P02655|APOC2_HUMAN	ESLSSYWESAK	643.799	2	53.145
	sp|P02655|APOC2_HUMAN	TYLPAVDEK	518.271	2	38.8812
	sp|P02655|APOC2_HUMAN	STAAMSTYTGIFTDQVLSVLK	745.052	3	85.7225
	sp|P02655|APOC2_HUMAN	STAAMSTYTGIFTDQVLSVLKGEE	850.088	3	89.9491
	sp|P02655|APOC2_HUMAN	TAAQNLYEK	519.267	2	28.4744
	sp|P02655|APOC2_HUMAN	GTQQPQQDEMPSPTFLTQVK	754.035	3	65.2578
	sp|P02655|APOC2_HUMAN	TGIFTDQVLSVLK	710.906	2	72.6461
	sp|P0C0L5|CO4B_HUMAN	AEMADQAAAWLTR	717.346	2	59.8758
	sp|P0C0L5|CO4B_HUMAN	GSSTWLTAFVLK	655.361	2	73.7002
	sp|P0C0L5|CO4B_HUMAN	VLSLAQEQVGGSPEKLQETSNWLLSQQQADGSFQDLSPVIHR	1155.84	4	72.3104
	sp|P0C0L5|CO4B_HUMAN	LLSQQQADGSFQDLSPVIHR	747.054	3	55.8942
	sp|P0C0L5|CO4B_HUMAN	ASAGLLGAHAAAITAYALTLTKAPADLR	677.883	4	74.3053
	sp|P0C0L5|CO4B_HUMAN	NPSDPMPQAPALWIETTAYALLHLLLHEGKAEMADQAAAWLTR	949.084	5	109.204
	sp|P0C0L5|CO4B_HUMAN	ASSFLGEK	419.719	2	33.9892
	sp|P0C0L5|CO4B_HUMAN	MADQAAAWLTR	617.306	2	56.7449
	sp|P40197|GPV_HUMAN	MVLLEQLFLDHNALR	604.666	3	76.6124
	sp|P40197|GPV_HUMAN	C[CAM]AGPGAHAGLPLWALPGGDAEC[CAM]PGPR	862.078	3	60.7356
	sp|P40197|GPV_HUMAN	LMISDSHISAVAPGTFSDLIK	734.721	3	71.3389
	sp|P40197|GPV_HUMAN	LVSLDSGLLNSLGALTELQFHR	795.104	3	86.1393
	sp|P40197|GPV_HUMAN	LTEVLLGHNSWR	475.593	3	48.8739
	sp|P40197|GPV_HUMAN	LVNLQELALNQNQLDFLPASLFTNLENLK	1104.93	3	98.1694
	sp|P40197|GPV_HUMAN	LSALPQGAFQGLGELQVLALHSNGLTALPDGLLR	868.235	4	93.5193
	sp|P40197|GPV_HUMAN	ITHLPGALLDK	393.236	3	43.0018
	sp|Q6EMK4|VASN_HUMAN	LAGLGLQQLDEGLFSR	858.968	2	71.4936
	sp|Q6EMK4|VASN_HUMAN	SLTLGIEPVSPTSLR	785.446	2	62.142
	sp|Q6EMK4|VASN_HUMAN	HIQPGAFDTLDR	457.233	3	43.9028
	sp|Q6EMK4|VASN_HUMAN	NLHDLDVSDNQLER	556.604	3	43.218
	sp|Q6EMK4|VASN_HUMAN	LLLLDLSHNSLLALEPGILDTANVEALR	1005.24	3	88.6541
	sp|Q6EMK4|VASN_HUMAN	YLQGSSVQLR	575.814	2	37.5335
	sp|Q6EMK4|VASN_HUMAN	ESHVTLASPEETR	485.907	3	30.2759
	sp|Q6EMK4|VASN_HUMAN	IAQLRPEDLAGLAALQELDVSNLSLQALPGDLSGLFPR	1001.05	4	97.781
	sp|P49747|COMP_HUMAN	NALWHTGDTESQVR	538.594	3	37.5625
	sp|P49747|COMP_HUMAN	FC[CAM]PDGSPSEC[CAM]HEHADC[CAM]VLER	601.245	4	36.705
	sp|P49747|COMP_HUMAN	C[CAM]EAC[CAM]PPGYSGPTHQGVGLAFAK	768.689	3	52.4961
	sp|P49747|COMP_HUMAN	AFQTVVLDPEGDAQIDPNWVVLNQGR	961.154	3	73.7817
	sp|P49747|COMP_HUMAN	QVC[CAM]TDINEC[CAM]ETGQHNC[CAM]VPNSVC[CAM]INTR	1035.78	3	44.2177
	sp|P49747|COMP_HUMAN	QMEQTYWQANPFR	849.888	2	61.9894
	sp|P49747|COMP_HUMAN	ELQETNAALQDVR	743.878	2	41.6611
	sp|P49747|COMP_HUMAN	VPNSDQKDSDGDGIGDAC[CAM]DNC[CAM]PQK	864.691	3	29.158
	sp|P27918|PROP_HUMAN	C[CAM]SAPEPSQKPPGKPC[CAM]PGLAYEQR	639.31	4	33.692
	sp|P27918|PROP_HUMAN	TC[CAM]NHPVPQHGGPFC[CAM]AGDATR	545.494	4	31.0287
	sp|P27918|PROP_HUMAN	SISC[CAM]QEIPGQQSR	745.357	2	34.7607
	sp|P27918|PROP_HUMAN	DPVLC[CAM]FTQYEESSGK	880.396	2	58.4302
	sp|P27918|PROP_HUMAN	LC[CAM]TPLLPK	471.278	2	45.383
	sp|P27918|PROP_HUMAN	GLLGGGVSVEDC[CAM]C[CAM]LNTAFAYQK	787.04	3	65.024
	sp|P27918|PROP_HUMAN	HC[CAM]YSIQHC[CAM]PLK	481.56	3	28.7528
	sp|P27918|PROP_HUMAN	C[CAM]VGWNGQC[CAM]SGK	626.763	2	30.8592
	sp|P17936|IBP3_HUMAN	ALAQC[CAM]APPPAVC[CAM]AELVR	608.315	3	50.7478
	sp|P17936|IBP3_HUMAN	EPGC[CAM]GC[CAM]C[CAM]LTC[CAM]ALSEGQPC[CAM]GIYTER	925.715	3	57.7034
	sp|P17936|IBP3_HUMAN	YGQPLPGYTTK	612.817	2	43.897
	sp|P17936|IBP3_HUMAN	GFC[CAM]WC[CAM]VDK	536.223	2	50.0444
	sp|P17936|IBP3_HUMAN	FLNVLSPR	473.279	2	51.0138
	sp|P17936|IBP3_HUMAN	ALAQC[CAM]APPPAVC[CAM]AELVREPGC[CAM]GC[CAM]C[CAM]LTC[CAM]ALSEGQPC[CAM]GIYTER	1145.52	4	64.242
	sp|P17936|IBP3_HUMAN	GFC[CAM]WC[CAM]VDKYGQPLPGYTTK	759.687	3	60.2212
	sp|P17936|IBP3_HUMAN	GKEDVHC[CAM]YSMQS	480.868	3	34.0468
	sp|P33151|CADH5_HUMAN	KPLIGTVLAMDPDAAR	556.643	3	57.9134
	sp|P33151|CADH5_HUMAN	VHFLPVVISDNGMPSR	589.979	3	57.3424
	sp|P33151|CADH5_HUMAN	YTFVVPEDTR	613.806	2	48.7793
	sp|P33151|CADH5_HUMAN	YEIVVEAR	489.766	2	40.3436
	sp|P33151|CADH5_HUMAN	VHDVNDNWPVFTHR	434.713	4	46.166
	sp|P33151|CADH5_HUMAN	YLLKGEYVGK	390.557	3	42.3503
	sp|P33151|CADH5_HUMAN	ELDSTGTPTGK	553.272	2	31.2488
	sp|P33151|CADH5_HUMAN	YMSPPAGNR	496.735	2	34.9174
	sp|P00918|CAH2_HUMAN	YDPSLKPLSVSYDQATSLR	714.036	3	55.2391
	sp|P00918|CAH2_HUMAN	SADFTNFDPR	585.265	2	55.2583
	sp|P00918|CAH2_HUMAN	QSPVDIDTHTAK	437.889	3	37.7815
	sp|P00918|CAH2_HUMAN	VVDVLDSIK	494.29	2	54.7387
	sp|P00918|CAH2_HUMAN	AVQQPDGLAVLGIFLK	556.994	3	83.4265
	sp|P05154|IPSP_HUMAN	TLYLADTFPTNFR	779.899	2	66.0999
	sp|P05154|IPSP_HUMAN	MQILEGLGLNLQK	728.913	2	69.4337
	sp|P05154|IPSP_HUMAN	FSIEGSYQLEK	650.825	2	50.0341
	sp|P05154|IPSP_HUMAN	AVVEVDESGTR	581.291	2	30.0985
	sp|P05154|IPSP_HUMAN	GFQQLLQELNQPR	524.283	3	71.183
	sp|P05154|IPSP_HUMAN	QLELYLPK	502.295	2	54.3846
	sp|P05154|IPSP_HUMAN	MQQVENGLSEK	631.806	2	30.8336
	sp|P05154|IPSP_HUMAN	AAAATGTIFTFR	613.83	2	56.4585
	sp|P04070|PROC_HUMAN	LGDDLLQC[CAM]HPAVK	489.254	3	43.2432
	sp|P04070|PROC_HUMAN	ELNQAGQETLVTGWGYHSSR	745.026	3	51.5857
	sp|P04070|PROC_HUMAN	LAC[CAM]GAVLIHPSWVLTAAHC[CAM]MDESKK	559.683	5	60.3487
	sp|P04070|PROC_HUMAN	RGDSPWQVVLLDSK	533.954	3	60.2817
	sp|P04070|PROC_HUMAN	LAC[CAM]GAVLIHPSWVLTAAHC[CAM]MDESK	667.328	4	69.6684
	sp|P00746|CFAD_HUMAN	VDRDVAPGTLC[CAM]DVAGWGIVNHAGR	634.568	4	56.621
	sp|P00746|CFAD_HUMAN	RPDSLQHVLLPVLDR	586.672	3	56.723
	sp|P00746|CFAD_HUMAN	VQVLLGAHSLSQPEPSKR	487.276	4	39.5399
	sp|P00746|CFAD_HUMAN	VASYAAWIDSVLA	683.356	2	85.1794
	sp|P00746|CFAD_HUMAN	DSC[CAM]KGDSGGPLVC[CAM]GGVLEGVVTSGSR	850.736	3	58.1371
	sp|P00746|CFAD_HUMAN	DVAPGTLC[CAM]DVAGWGIVNHAGR	722.357	3	60.3282
	sp|P00746|CFAD_HUMAN	VQVLLGAHSLSQPEPSK	597.332	3	40.6089
	sp|Q92820|GGH_HUMAN	NLDGISHAPNAVK	445.905	3	32.7036
	sp|Q92820|GGH_HUMAN	YYIAASYVK	539.284	2	48.5343
	sp|Q92820|GGH_HUMAN	MFQNFPTELLLSLAVEPLTANFHK	920.819	3	96.5711
	sp|Q92820|GGH_HUMAN	SINGILFPGGSVDLR	772.925	2	66.331
	sp|Q92820|GGH_HUMAN	FFNVLTTNTDGK	678.843	2	52.6584
	sp|Q92820|GGH_HUMAN	TAFYLAEFFVNEAR	839.417	2	81.7942
	sp|P09486|SPRC_HUMAN	APLIPMEHC[CAM]TTR	475.904	3	36.9564
	sp|P09486|SPRC_HUMAN	LEAGDHPVELLAR	473.925	3	43.6084
	sp|P09486|SPRC_HUMAN	NYNMYIFPVHWQFGQLDQHPIDGYLSHTELAPLR	820.804	5	74.31
	sp|P09486|SPRC_HUMAN	LHLDYIGPC[CAM]K	405.878	3	43.4864
	sp|P09486|SPRC_HUMAN	YIPPC[CAM]LDSELTEFPLR	975.487	2	71.9799
	sp|P09486|SPRC_HUMAN	RLEAGDHPVELLAR	525.958	3	41.4713
	sp|P09486|SPRC_HUMAN	NVLVTLYER	553.814	2	51.9599
	sp|P02745|C1QA_HUMAN	SLGFC[CAM]DTTNK	571.761	2	35.7021
	sp|P02745|C1QA_HUMAN	KGHIYQGSEADSVFSGFLIFPSA	819.741	3	76.6725
	sp|P02745|C1QA_HUMAN	GLFQVVSGGMVLQLQQGDQVWVEKDPK	995.855	3	78.5647
	sp|P02745|C1QA_HUMAN	RSLGFC[CAM]DTTNK	433.543	3	30.0314
	sp|P02745|C1QA_HUMAN	GLFQVVSGGMVLQLQQGDQVWVEKDPKK	779.167	4	77.3255
	sp|P02745|C1QA_HUMAN	KGHIYQGSEADSVFSGFLIF	734.7	3	82.2735
	sp|P02745|C1QA_HUMAN	GHIYQGSEADSVFSGFLIFPSA	1165.06	2	83.4268
	sp|P19320|VCAM1_HUMAN	SLEVTFTPVIEDIGK	824.446	2	69.654
	sp|P19320|VCAM1_HUMAN	ELQVYISPK	538.803	2	48.999
	sp|P19320|VCAM1_HUMAN	SLEMTFIPTIEDTGK	841.421	2	65.3204
	sp|P19320|VCAM1_HUMAN	LTAFPSESVK	539.793	2	40.2924
	sp|P19320|VCAM1_HUMAN	QSTQTLYVNVAPR	738.894	2	43.8418
	sp|P19320|VCAM1_HUMAN	SLTLDVQGR	494.775	2	47.5264
	sp|P19320|VCAM1_HUMAN	NTVISVNPSTK	580.32	2	32.3058
	sp|P0DOY3|IGLC3_HUMAN	AGVETTTPSK	495.759	2	30.4209
	sp|P0DOX2|IGA2_HUMAN	DLC[CAM]GC[CAM]YSVSSVLPGC[CAM]AQPWNHGETFTC[CAM]TAAHPELK	988.19	4	69.8133
	sp|P0DOX2|IGA2_HUMAN	KGETFSC[CAM]MVGHEALPLAFTQK	588.544	4	62.2274
	sp|P0DOX2|IGA2_HUMAN	DASGATFTWTPSSGK	756.852	2	53.3416
	sp|P0DOX2|IGA2_HUMAN	QEPSQGTTTYAVTSILR	926.476	2	53.8392
	sp|P0DOX2|IGA2_HUMAN	GTTVTVSSASPTSPK	710.37	2	32.2034
	sp|P0DOX2|IGA2_HUMAN	VPPPPPC[CAM]C[CAM]HPR	438.546	3	30.1177
	sp|P00742|FA10_HUMAN	MNVAPAC[CAM]LPERDWAESTLMTQK	850.071	3	60.1906
	sp|P00742|FA10_HUMAN	MLEVPYVDR	561.287	2	52.0837
	sp|P00742|FA10_HUMAN	AC[CAM]IPTGPYPC[CAM]GK	660.807	2	40.041
	sp|P00742|FA10_HUMAN	TGIVSGFGR	447.246	2	40.4786
	sp|P00742|FA10_HUMAN	MNVAPAC[CAM]LPER	629.308	2	42.9384
	sp|P00742|FA10_HUMAN	DWAESTLMTQK	655.308	2	53.3944
	sp|Q12805|FBLN3_HUMAN	IQC[CAM]AAGYEQSEHNVC[CAM]QDIDEC[CAM]TAGTHNC[CAM]R	856.602	4	46.0367
	sp|Q12805|FBLN3_HUMAN	NPC[CAM]QDPYILTPENR	858.904	2	40.5485
	sp|Q12805|FBLN3_HUMAN	SVPSDIFQIQATTIYANTINTFR	867.45	3	86.1565
	sp|Q12805|FBLN3_HUMAN	GSFAC[CAM]QC[CAM]PPGYQK	750.324	2	34.7265
	sp|Q12805|FBLN3_HUMAN	FSC[CAM]MC[CAM]PQGYQVVR	816.36	2	47.1904
	sp|Q12805|FBLN3_HUMAN	C[CAM]VC[CAM]PVSNAMC[CAM]R	677.28	2	30.726
	sp|P98160|PGBM_HUMAN	LLSGPYFWSLPSR	761.906	2	71.8605
	sp|P98160|PGBM_HUMAN	SQPGSTPLHGQPLVVLQGNNIILEHHVAQEPSPGQPSTFIVPFR	945.501	5	71.0901
	sp|P98160|PGBM_HUMAN	EHLLMALAGIDTLLIR	593.678	3	81.2195
	sp|P98160|PGBM_HUMAN	AAGVPSATITWR	615.336	2	51.6247
	sp|P98160|PGBM_HUMAN	SPAYTLVWTR	597.319	2	51.257
	sp|P02747|C1QC_HUMAN	FNAVLTNPQGDYDTSTGK	964.455	2	47.2277
	sp|P02747|C1QC_HUMAN	TNQVNSGGVLLR	629.349	2	37.1688
	sp|P02747|C1QC_HUMAN	FNAVLTNPQGDYDTSTGKFTC[CAM]K	822.053	3	49.9768
	sp|P02747|C1QC_HUMAN	NAVLTNPQGDYDTSTGK	890.921	2	42.1608
	sp|P02747|C1QC_HUMAN	VPGLYYFVYHASHTANLC[CAM]VLLYR	689.856	4	78.6281
	sp|P00739|HPTR_HUMAN	SPVGVQPILNEHTFC[CAM]VGMSK	734.034	3	60.6757
	sp|P00739|HPTR_HUMAN	YVMLPVADQYDC[CAM]ITHYEGSTC[CAM]PK	916.41	3	62.8243
	sp|P00739|HPTR_HUMAN	VGYVSGWGQSDNFK	772.362	2	51.8286
	sp|P00739|HPTR_HUMAN	QLFALYSGNDVTDISDDRFPKPPEIANGYVEHLFR	805.603	5	78.7215
	sp|P00739|HPTR_HUMAN	SDLGAVISLLLWGR	750.433	2	104.515
	sp|P04406|G3P_HUMAN	LISWYDNEFGYSNR	882.405	2	64.6189
	sp|P04406|G3P_HUMAN	VIISAPSADAPMFVMGVNHEK	738.375	3	60.1456
	sp|P04406|G3P_HUMAN	VPTANVSVVDLTC[CAM]R	765.901	2	53.4738
	sp|P04406|G3P_HUMAN	LVINGNPITIFQERDPSK	681.041	3	64.0139
	sp|P04406|G3P_HUMAN	LVINGNPITIFQER	807.454	2	69.132
	sp|P04406|G3P_HUMAN	VIHDNFGIVEGLMTTVHAITATQK	649.595	4	86.6924
	sp|P04406|G3P_HUMAN	VIPELNGK	435.258	2	39.2785
	sp|P04040|CATA_HUMAN	ADVLTTGAGNPVGDKLNVITVGPR	788.768	3	57.2265
	sp|P04040|CATA_HUMAN	AFYVNVLNEEQR	741.373	2	57.3292
	sp|P04040|CATA_HUMAN	LVNANGEAVYC[CAM]K	669.33	2	35.9827
	sp|P04040|CATA_HUMAN	LC[CAM]ENIAGHLK	385.538	3	34.6396
	sp|P04040|CATA_HUMAN	FNTANDDNVTQVR	747.353	2	35.2458
	sp|Q9BXR6|FHR5_HUMAN	KIQC[CAM]VDGEWTTLPTC[CAM]VEQVK	797.728	3	55.5471
	sp|Q9BXR6|FHR5_HUMAN	GEC[CAM]HVPILEANVDAQPK	626.312	3	43.487
	sp|Q9BXR6|FHR5_HUMAN	KEEYGHNEVVEYDC[CAM]NPNFIINGPK	717.084	4	52.22
	sp|Q9BXR6|FHR5_HUMAN	GWSTPPIC[CAM]SFTK	690.834	2	58.887
	sp|Q9BXR6|FHR5_HUMAN	SC[CAM]GPPPQLSNGEVK	735.356	2	33.6637
	sp|Q9BXR6|FHR5_HUMAN	LQGSVTVTC[CAM]R	560.793	2	34.9225
	sp|P55058|PLTP_HUMAN	FLEQELETITIPDLR	606.328	3	80.2695
	sp|P55058|PLTP_HUMAN	TMLQIGVMPMLNER	816.917	2	69.2054
	sp|P55058|PLTP_HUMAN	GVQIPLPEGINFVHEVVTNHAGFLTIGADLHFAK	728.991	5	91.0746
	sp|P55058|PLTP_HUMAN	AGALQLLLVGDKVPHDLDMLLR	597.592	4	80.5998
	sp|P55058|PLTP_HUMAN	ATYFGSIVLLSPAVIDSPLKLELR	868.167	3	83.9454
	sp|P55058|PLTP_HUMAN	ATYFGSIVLLSPAVIDSPLK	697.729	3	84.176
	sp|P55058|PLTP_HUMAN	AVEPQLQEEER	664.328	2	33.2243
	sp|P07359|GP1BA_HUMAN	WLQDNAENVYVWK	832.907	2	61.7304
	sp|P07359|GP1BA_HUMAN	AMTSNVASVQC[CAM]DNSDKFPVYK	787.7	3	45.8989
	sp|P07359|GP1BA_HUMAN	TLPPGLLTPTPK	617.874	2	48.8679
	sp|P07359|GP1BA_HUMAN	LTSLPLGALR	520.827	2	54.2972
	sp|P07359|GP1BA_HUMAN	LTQLNLDRC[CAM]ELTK	535.287	3	42.4466
	sp|P07359|GP1BA_HUMAN	LTQLNLDR	486.777	2	38.6981
	sp|Q15166|PON3_HUMAN	IFLMDLNEQNPR	745.377	2	60.0717
	sp|Q15166|PON3_HUMAN	HDNWDLTQLK	423.879	3	54.7725
	sp|Q15166|PON3_HUMAN	LLNYNPEDPPGSEVLR	906.96	2	58.5502
	sp|Q15166|PON3_HUMAN	YVYVADVAAK	549.795	2	44.5985
	sp|Q15166|PON3_HUMAN	YPGMPNFAPDEPGK	760.348	2	57.4769
	sp|Q15166|PON3_HUMAN	IQNVLSEKPR	395.231	3	30.9318
	sp|P32119|PRDX2_HUMAN	KEGGLGPLNIPLLADVTR	621.695	3	74.6731
	sp|P32119|PRDX2_HUMAN	QITVNDLPVGR	606.341	2	47.3698
	sp|P32119|PRDX2_HUMAN	GLFIIDGK	431.755	2	55.1213
	sp|P32119|PRDX2_HUMAN	ATAVVDGAFK	489.766	2	38.0564
	sp|P32119|PRDX2_HUMAN	EGGLGPLNIPLLADVTR	867.991	2	84.4811
	sp|P32119|PRDX2_HUMAN	ATAVVDGAFKEVK	445.582	3	34.751
	sp|P01009|A1AT_HUMAN	LSITGTYDLK	555.806	2	54.8216
	sp|P01009|A1AT_HUMAN	VFSNGADLSGVTEEAPLK	917.465	2	53.9907
	sp|P01009|A1AT_HUMAN	ITPNLAEFAFSLYR	821.435	2	79.3883
	sp|P01009|A1AT_HUMAN	LSSWVLLMK	538.812	2	63.6326
	sp|P22891|PROZ_HUMAN	YDADAGENDLSLLELEWPIQC[CAM]PGAGLPVC[CAM]TPEKDFAEHLLIPR	1213.09	4	90.8384
	sp|P22891|PROZ_HUMAN	SSVAAMHWMDGSVVTR	578.608	3	52.9049
	sp|P22891|PROZ_HUMAN	RAPDLQDLPWQVK	522.619	3	57.3576
	sp|P22891|PROZ_HUMAN	APDLQDLPWQVK	705.375	2	60.1504
	sp|P22891|PROZ_HUMAN	LGEDHKQC[CAM]VPHDQC[CAM]AC[CAM]GVLTSEK	667.803	4	36.436
	sp|P22891|PROZ_HUMAN	DFC[CAM]GGVIIR	518.766	2	46.034
	sp|P22891|PROZ_HUMAN	QC[CAM]VPHDQC[CAM]AC[CAM]GVLTSEKR	536.996	4	27.189
	sp|P22891|PROZ_HUMAN	GLLSGWAR	430.243	2	53.995
	sp|P00488|F13A_HUMAN	KDGTHVVENVDATHIGK	455.738	4	31.2446
	sp|P00488|F13A_HUMAN	STVLTIPEIIIK	663.916	2	69.0921
	sp|P00488|F13A_HUMAN	GTYIPVPIVSELQSGK	844.467	2	71.3459
	sp|P00488|F13A_HUMAN	WDTNKVDHHTDKYENNK	536.75	4	29.3328
	sp|P00488|F13A_HUMAN	LALETALMYGAK	640.85	2	55.8631
	sp|P00488|F13A_HUMAN	GVNLQEFLNVTSVHLFK	649.023	3	82.684
	sp|P22352|GPX3_HUMAN	FLVGPDGIPIMR	657.866	2	64.4363
	sp|P22352|GPX3_HUMAN	YVRPGGGFVPNFQLFEK	652.344	3	64.9097
	sp|P22352|GPX3_HUMAN	MDILSYMR	514.749	2	63.0685
	sp|P22352|GPX3_HUMAN	NSC[CAM]PPTSELLGTSDR	817.378	2	43.0655
	sp|P22352|GPX3_HUMAN	QEPGENSEILPTLK	777.904	2	49.0984
	sp|P13591|NCAM1_HUMAN	GLGEISAASEFK	604.812	2	49.8444
	sp|P13591|NCAM1_HUMAN	EASMEGIVTIVGLKPETTYAVR	788.754	3	63.849
	sp|P13591|NCAM1_HUMAN	FIVLSNNYLQIR	740.42	2	63.6955
	sp|P13591|NCAM1_HUMAN	EGEDAVIVC[CAM]DVVSSLPPTIIWK	809.754	3	85.9607
	sp|P13591|NCAM1_HUMAN	NAPTPQEFR	530.265	2	33.7935
	sp|P13591|NCAM1_HUMAN	TQPVQGEPSAPK	619.822	2	31.3262
	sp|P33908|MA1A1_HUMAN	GYAWGLNELKPISK	525.956	3	56.477
	sp|P33908|MA1A1_HUMAN	WAWEAVEALENHC[CAM]R	590.939	3	64.1492
	sp|P33908|MA1A1_HUMAN	SSSGLTYIAEWK	671.338	2	54.851
	sp|P33908|MA1A1_HUMAN	LPEEIQR	442.745	2	31.3675
	sp|P33908|MA1A1_HUMAN	MYFDAVQAIETHLIR	602.978	3	74.691
	sp|P43121|MUC18_HUMAN	VWLEVEPVGMLK	700.386	2	65.1804
	sp|P43121|MUC18_HUMAN	VYKAPEEPNIQVNPLGIPVNSKEPEEVATC[CAM]VGR	909.22	4	60.633
	sp|P43121|MUC18_HUMAN	VHIQSSQTVESSGLYTLQSILK	806.767	3	75.8903
	sp|P43121|MUC18_HUMAN	GATLALTQVTPQDER	800.42	2	46.0547
	sp|P43121|MUC18_HUMAN	NGYPIPQVIWYK	739.396	2	69.624
	sp|P35542|SAA4_HUMAN	AYWDIMISNHQNSNR	616.953	3	54.7671
	sp|P35542|SAA4_HUMAN	FRPDGLPK	310.512	3	31.7355
	sp|P35542|SAA4_HUMAN	VYLQGLIDC[CAM]YLFGNSSTVLEDSK	874.432	3	93.6047
	sp|P35542|SAA4_HUMAN	GPGGVWAAK	421.73	2	37.5594
	sp|P35542|SAA4_HUMAN	SFFKEALQGVGDMGR	547.94	3	60.2665
	sp|P35542|SAA4_HUMAN	VGDMGRAYWDIMISNHQNSNR	616.787	4	54.7672
	sp|P02775|CXCL7_HUMAN	GKEESLDSDLYAELR	575.616	3	54.0944
	sp|P02775|CXCL7_HUMAN	NIQSLEVIGK	550.819	2	46.7057
	sp|P02775|CXCL7_HUMAN	IC[CAM]LDPDAPR	528.761	2	39.4463
	sp|P02775|CXCL7_HUMAN	KIC[CAM]LDPDAPR	395.541	3	33.8862
	sp|P02775|CXCL7_HUMAN	GTHC[CAM]NQVEVIATLKDGR	475.244	4	43.7023
	sp|P07737|PROF1_HUMAN	SSFYVNGLTLGGQK	735.883	2	54.9402
	sp|P07737|PROF1_HUMAN	STGGAPTFNVTVTK	690.362	2	43.3762
	sp|P07737|PROF1_HUMAN	C[CAM]YEMASHLR	389.508	3	31.6099
	sp|P07737|PROF1_HUMAN	TFVNITPAEVGVLVGK	822.472	2	69.9174
	sp|P07737|PROF1_HUMAN	DSPSVWAAVPGK	607.314	2	49.4811
	sp|P02741|CRP_HUMAN	YEVQGEVFTKPQLWP	910.965	2	67.2433
	sp|P02741|CRP_HUMAN	GYSIFSYATK	568.785	2	57.5503
	sp|P02741|CRP_HUMAN	RQDNEILIFWSK	516.944	3	63.6208
	sp|P02741|CRP_HUMAN	ESDTSYVSLK	564.775	2	37.1063
	sp|P02741|CRP_HUMAN	QDNEILIFWSK	696.862	2	69.879
	sp|P12111|CO6A3_HUMAN	IGDLHPQIVNLLK	487.293	3	58.6241
	sp|P12111|CO6A3_HUMAN	QINVGNALEYVSR	731.886	2	62.3565
	sp|P12111|CO6A3_HUMAN	VVESLDVGQDR	608.812	2	43.3019
	sp|P12111|CO6A3_HUMAN	QLTLLGGPTPNTGAALEFVLR	723.407	3	80.8976
	sp|P12111|CO6A3_HUMAN	QSGVVPFIFQAK	660.869	2	65.6418
	sp|P12111|CO6A3_HUMAN	NADPAELEQIVLSPAFILAAESLPK	879.478	3	101.047
	sp|P11021|GRP78_HUMAN	IINEPTAAAIAYGLDKR	606.004	3	59.7427
	sp|P11021|GRP78_HUMAN	VEIIANDQGNR	614.818	2	31.4764
	sp|P11021|GRP78_HUMAN	NQLTSNPENTVFDAK	839.408	2	46.8029
	sp|P11021|GRP78_HUMAN	TWNDPSVQQDIK	715.849	2	43.0736
	sp|P62328|TYB4_HUMAN	NPLPSKETIEQEK	504.935	3	33.2192
	sp|P62328|TYB4_HUMAN	TETQEKNPLPSKETIEQEK	558.037	4	33.0974
	sp|P62328|TYB4_HUMAN	KTETQEKNPLPSKETIEQEK	590.06	4	37.5671
	sp|P62328|TYB4_HUMAN	KNPLPSKETIEQEK	547.633	3	33.0974
	sp|P62328|TYB4_HUMAN	TQEKNPLPSKETIEQEK	500.514	4	33.2218
	sp|P62328|TYB4_HUMAN	ETIEQEKQAGES	674.815	2	28.5613
	sp|P62328|TYB4_HUMAN	TETQEKNPLPSK	457.909	3	32.4274
	sp|P23142|FBLN1_HUMAN	TGYYFDGISR	589.777	2	49.5548
	sp|P23142|FBLN1_HUMAN	DVLLEAC[CAM]C[CAM]ADGHR	505.894	3	39.1734
	sp|P23142|FBLN1_HUMAN	EFTRPEEIIFLR	517.284	3	60.6575
	sp|P23142|FBLN1_HUMAN	MC[CAM]VDVNEC[CAM]QR	655.768	2	33.3837
	sp|P23142|FBLN1_HUMAN	C[CAM]VDVDEC[CAM]APPAEPC[CAM]GK	902.371	2	36.1381
	sp|Q9Y490|TLN1_HUMAN	LLAALLEDEGGSGRPLLQAAK	708.067	3	61.9136
	sp|Q9Y490|TLN1_HUMAN	GVGAAATAVTQALNELLQHVK	697.723	3	93.7573
	sp|Q9Y490|TLN1_HUMAN	TLSHPQQMALLDQTK	570.966	3	47.5094
	sp|Q9Y490|TLN1_HUMAN	TLAESALQLLYTAK	761.43	2	79.8022
	sp|P01034|CYTC_HUMAN	TQPNLDNC[CAM]PFHDQPHLK	515.996	4	42.0464
	sp|P01034|CYTC_HUMAN	ALDFAVGEYNK	613.806	2	51.0438
	sp|P01034|CYTC_HUMAN	KQIVAGVNYFL	626.358	2	64.4632
	sp|P01034|CYTC_HUMAN	TQPNLDNC[CAM]PFHDQPHLKR	555.021	4	33.9056
	sp|P01034|CYTC_HUMAN	AFC[CAM]SFQIYAVPWQGTMTLSK	779.047	3	76.8948
	sp|P01034|CYTC_HUMAN	RALDFAVGEYNK	461.574	3	40.128
	sp|P14151|LYAM1_HUMAN	TIC[CAM]ESSGIWSNPSPIC[CAM]QK	688.656	3	54.6354
	sp|P14151|LYAM1_HUMAN	NKEDC[CAM]VEIYIK	470.903	3	45.741
	sp|P14151|LYAM1_HUMAN	SLTEEAENWGDGEPNNKK	673.308	3	43.5896
	sp|P14151|LYAM1_HUMAN	SYYWIGIR	529.277	2	59.5711
	sp|P14151|LYAM1_HUMAN	NKEDC[CAM]VEIYIKR	392.454	4	44.2517
	sp|P01033|TIMP1_HUMAN	LQDGLLHITTC[CAM]SFVAPWNSLSLAQR	943.157	3	76.9976
	sp|P01033|TIMP1_HUMAN	FVYTPAMESVC[CAM]GYFHR	655.299	3	69.6937
	sp|P01033|TIMP1_HUMAN	LQSGTHC[CAM]LWTDQLLQGSEK	734.36	3	56.945
	sp|P01033|TIMP1_HUMAN	EPGLC[CAM]TWQSLR	673.83	2	53.5776
	sp|P01033|TIMP1_HUMAN	C[CAM]TC[CAM]VPPHPQTAFC[CAM]NSDLVIR	791.37	3	54.5405
	sp|P01033|TIMP1_HUMAN	GFQALGDAADIR	617.315	2	52.0696
	sp|P05362|ICAM1_HUMAN	VELAPLPSWQPVGK	760.927	2	61.6864
	sp|P05362|ICAM1_HUMAN	TFLTVYWTPER	706.864	2	62.91
	sp|P05362|ICAM1_HUMAN	LLGIETPLPK	540.837	2	60.4471
	sp|P05362|ICAM1_HUMAN	REPAVGEPAEVTTTVLVR	642.021	3	45.1454
	sp|P05362|ICAM1_HUMAN	ASVSVTAEDEGTQR	725.344	2	30.7952
	sp|O14786|NRP1_HUMAN	SFEGNNNYDTPELR	828.368	2	43.6693
	sp|O14786|NRP1_HUMAN	FVTAVGTQGAISK	639.856	2	43.3941
	sp|O14786|NRP1_HUMAN	IAPPPVVSSGPFLFIK	556.996	3	75.0576
	sp|O14786|NRP1_HUMAN	EGNKPVLFQGNTNPTDVVVAVFPKPLITR	788.438	4	69.7881
	sp|Q9Y5Y7|LYVE1_HUMAN	LLGLSLAGKDQVETALK	586.012	3	57.196
	sp|Q9Y5Y7|LYVE1_HUMAN	IMGITLVSK	481.291	2	52.2419
	sp|Q9Y5Y7|LYVE1_HUMAN	LLGLSLAGK	436.284	2	54.2563
	sp|Q9Y5Y7|LYVE1_HUMAN	SLRAEELSIQVSC[CAM]R	549.954	3	48.8572
	sp|Q9Y5Y7|LYVE1_HUMAN	NGVGVLIWK	493.295	2	56.9206
	sp|Q9Y5Y7|LYVE1_HUMAN	AEELSIQVSC[CAM]R	646.319	2	42.5511
	sp|Q01459|DIAC_HUMAN	APYYNYKDPAGHFHQVWYDNPQSISLK	810.39	4	60.9302
	sp|Q01459|DIAC_HUMAN	SYDWSQITTVATFGK	852.417	2	69.8042
	sp|Q01459|DIAC_HUMAN	HHPDFEVFVFDVGQK	600.962	3	68.3415
	sp|P49908|SEPP1_HUMAN	LVYHLGLPFSFLTFPYVEEAIK	861.801	3	96.0906
	sp|P49908|SEPP1_HUMAN	LPTDSELAPR	549.793	2	37.8028
	sp|P49908|SEPP1_HUMAN	DMPASEDLQDLQK	745.346	2	44.3871
	sp|P49908|SEPP1_HUMAN	C[CAM]INQLLC[CAM]K	524.768	2	43.9665
	sp|P49908|SEPP1_HUMAN	DMPASEDLQDLQKK	539.931	3	39.4436
	sp|P49908|SEPP1_HUMAN	LVYHLGLPF	529.805	2	73.2571
	sp|Q15063|POSTN_HUMAN	GC[CAM]PAVLPIDHVYGTLGIVGATTTQR	866.123	3	69.5134
	sp|Q15063|POSTN_HUMAN	AAAITSDILEALGR	700.891	2	72.7701
	sp|Q15063|POSTN_HUMAN	ISTGGGETEETLKK	483.919	3	30.0919
	sp|Q15063|POSTN_HUMAN	DKNALQNIILYHLTPGVFIGK	589.336	4	75.3151
	sp|P55056|APOC4_HUMAN	DGWQWFWSPSTFR	850.386	2	84.5372
	sp|P55056|APOC4_HUMAN	MKELLETVVNR	444.583	3	46.0814
	sp|P55056|APOC4_HUMAN	GFMQTYYDDHLR	515.898	3	51.0394
	sp|P55056|APOC4_HUMAN	AWFLESK	440.732	2	53.3037
	sp|P55056|APOC4_HUMAN	ELLETVVNR	536.803	2	45.8436
	sp|P06702|S10A9_HUMAN	LGHPDTLNQGEFK	485.912	3	35.161
	sp|P06702|S10A9_HUMAN	VIEHIMEDLDTNADK	581.614	3	56.4553
	sp|A0A0C4DH38|HV551_HUMAN	EVQLVQSGAEVK	643.851	2	40.8159
	sp|A0A0C4DH38|HV551_HUMAN	SISTAYLQWSSLK	742.393	2	64.0627
	sp|A0A0C4DH38|HV551_HUMAN	GLEWMGIIYPGDSDTR	905.427	2	71.3924
	sp|A0A0C4DH38|HV551_HUMAN	ASDTAMYYC[CAM]AR	654.771	2	42.8526
	sp|A0A0C4DH38|HV551_HUMAN	YSPSFQGQVTISADK	814.402	2	49.3043
	sp|P01780|HV307_HUMAN	GLEWVANIK	515.29	2	62.0747
	sp|P20851|C4BPB_HUMAN	ITFMC[CAM]NDHYILK	518.92	3	53.4821
	sp|P20851|C4BPB_HUMAN	SDAEHC[CAM]PELPPVDNSIFVAK	742.356	3	52.5599
	sp|P20851|C4BPB_HUMAN	SQC[CAM]LEDHTWAPPFPIC[CAM]K	695.989	3	57.9256
	sp|P20851|C4BPB_HUMAN	ALLAFQESK	503.782	2	45.6377
	sp|P20851|C4BPB_HUMAN	NLC[CAM]EAMENFMQQLK	878.397	2	79.5453
	sp|P0DOX5|IGG1_HUMAN	TPEVTC[CAM]VVVDVSHEDPEVK	713.681	3	56.0907
	sp|P0DOX5|IGG1_HUMAN	LSC[CAM]AASGFTFSR	652.309	2	48.9055
	sp|P54108|CRIS3_HUMAN	NEDKDPAFTALLTTQTQVQR	759.389	3	56.5294
	sp|P54108|CRIS3_HUMAN	YYYVC[CAM]QYC[CAM]PAGNWANR	695.63	3	59.2885
	sp|P54108|CRIS3_HUMAN	LYVPYEQGAPC[CAM]ASC[CAM]PDNC[CAM]DDGLC[CAM]TNGC[CAM]K	1074.43	3	50.1018
	sp|P54108|CRIS3_HUMAN	YEDLYSNC[CAM]K	596.253	2	33.8607
	sp|P11226|MBL2_HUMAN	FFLTNGEIMTFEK	788.889	2	68.9394
	sp|P11226|MBL2_HUMAN	NAAENGAIQNLIKEEAFLGITDEKTEGQFVDLTGNR	977.243	4	82.5806
	sp|P11226|MBL2_HUMAN	WLTFSLGK	476.269	2	63.9199
	sp|P11226|MBL2_HUMAN	NAAENGAIQNLIK	678.367	2	53.3783
	sp|P02042|HBD_HUMAN	FFESFGDLSSPDAVMGNPK	1022.97	2	73.8854
	sp|P02042|HBD_HUMAN	VNVDAVGGEALGR	628.833	2	43.11
	sp|P02042|HBD_HUMAN	EFTPQMQAAYQK	721.343	2	44.2981
	sp|Q13822|ENPP2_HUMAN	AGTFFWSVVIPHER	549.288	3	68.5611
	sp|Q13822|ENPP2_HUMAN	WWGGQPLWITATK	772.406	2	72.8646
	sp|Q13822|ENPP2_HUMAN	VSPSFSQNC[CAM]LAYK	750.861	2	46.8396
	sp|Q13822|ENPP2_HUMAN	VWNYFQR	506.754	2	51.2375
	sp|P07195|LDHB_HUMAN	MVVESAYEVIK	634.334	2	56.4584
	sp|P07195|LDHB_HUMAN	LIAPVAEEEATVPNNK	847.952	2	44.9617
	sp|P07195|LDHB_HUMAN	IVADKDYSVTANSK	504.263	3	29.5792
	sp|P05062|ALDOB_HUMAN	YTPEQVAMATVTALHR	596.642	3	74.4179
	sp|P05062|ALDOB_HUMAN	ALNDHHVYLEGTLLKPNMVTAGHAC[CAM]TK	598.905	5	48.6479
	sp|P05062|ALDOB_HUMAN	ALQASALAAWGGK	622.343	2	53.4733
	sp|P05062|ALDOB_HUMAN	GILAADESVGTMGNR	745.867	2	46.0124
	sp|P05062|ALDOB_HUMAN	ETTIQGLDGLSER	709.86	2	49.8299
	sp|Q6UX71|PXDC2_HUMAN	HRQDWVDSGC[CAM]PEESKEK	522.487	4	30.24
	sp|Q6UX71|PXDC2_HUMAN	VGLSDAFVVVHR	433.579	3	53.1757
	sp|Q6UX71|PXDC2_HUMAN	MLTATQYIAPLMANFDPSVSR	776.057	3	88.1215
	sp|Q6UX71|PXDC2_HUMAN	VNLSFDFPFYGHFLR	620.314	3	79.6444
	sp|Q13790|APOF_HUMAN	SGVQQLIQYYQDQK	566.621	3	63.1979
	sp|Q13790|APOF_HUMAN	SLPTEDC[CAM]ENEKEQAVHNVVQLLPGVGTFYNLGTALYYATQNC[CAM]LGK	1009.09	5	91.792
	sp|Q13790|APOF_HUMAN	YYATQNC[CAM]LGK	609.285	2	36.4865
	sp|Q13790|APOF_HUMAN	SLPTEDC[CAM]ENEK	661.282	2	32.9935
	sp|Q13790|APOF_HUMAN	EQAVHNVVQLLPGVGTFYNLGTALYYATQNC[CAM]LGK	935.479	4	94.2053
	sp|P18065|IBP2_HUMAN	C[CAM]YPHPGSELPLQALVMGEGTC[CAM]EK	858.399	3	64.9941
	sp|P18065|IBP2_HUMAN	LEGEAC[CAM]GVYTPR	676.319	2	40.7499
	sp|P18065|IBP2_HUMAN	LAAC[CAM]GPPPVAPPAAVAAVAGGAR	681.039	3	54.3956
	sp|P18065|IBP2_HUMAN	TPC[CAM]QQELDQVLER	808.391	2	53.6902
	sp|P18065|IBP2_HUMAN	LIQGAPTIR	484.798	2	40.26
	sp|Q6UXB8|PI16_HUMAN	LMVELHNLYR	429.901	3	50.8318
	sp|Q6UXB8|PI16_HUMAN	WDEELAAFAK	590.288	2	57.8735
	sp|Q6UXB8|PI16_HUMAN	RPYQEGTPC[CAM]SQC[CAM]PSGYHC[CAM]K	578.746	4	27.5659
	sp|Q6UXB8|PI16_HUMAN	AQVSPTASDMLHMR	515.25	3	49.1881
	sp|P07333|CSF1R_HUMAN	IPVIEPSVPELVVKPGATVTLR	772.13	3	64.1727
	sp|P07333|CSF1R_HUMAN	AHNSVGSGSWAFIPISAGA	914.952	2	74.5874
	sp|P07333|CSF1R_HUMAN	LAIPQQSDFHNNR	513.927	3	39.3466
	sp|P07333|CSF1R_HUMAN	VIPGPPALTLVPAELVR	871.532	2	80.9001
	sp|P07333|CSF1R_HUMAN	ALTFELTLR	532.311	2	65.234
	sp|P07333|CSF1R_HUMAN	AHNSVGSGSWAFIPISAG	879.434	2	69.181
	sp|P36980|FHR2_HUMAN	TGDIVEFVC[CAM]K	584.289	2	50.5333
	sp|P36980|FHR2_HUMAN	ITC[CAM]AEEGWSPTPK	738.345	2	40.2131
	sp|P36980|FHR2_HUMAN	C[CAM]LDPC[CAM]VISQEIMEK	861.399	2	65.4044
	sp|P36980|FHR2_HUMAN	LVYPSC[CAM]EEK	562.768	2	32.8499
	sp|P36980|FHR2_HUMAN	EAMFC[CAM]DFPK	572.744	2	52.476
	sp|P61626|LYSC_HUMAN	TPGAVNAC[CAM]HLSC[CAM]SALLQDNIADAVAC[CAM]AK	976.465	3	65.6412
	sp|P61626|LYSC_HUMAN	STDYGIFQINSR	700.844	2	55.7643
	sp|P61626|LYSC_HUMAN	GISLANWMC[CAM]LAK	682.347	2	73.1019
	sp|P61626|LYSC_HUMAN	QYVQGC[CAM]GV	455.708	2	41.3788
	sp|Q14515|SPRL1_HUMAN	HIQETEWQSQEGK	533.918	3	27.2203
	sp|Q14515|SPRL1_HUMAN	TGLEAISNHKETEEK	562.616	3	27.6308
	sp|P08294|SODE_HUMAN	VTEIWQEVMQR	709.858	2	69.811
	sp|P08294|SODE_HUMAN	RDDDGALHAAC[CAM]QVQPSATLDAAQPR	666.57	4	45.2314
	sp|O00187|MASP2_HUMAN	WPEPVFGR	494.256	2	58.7381
	sp|O00187|MASP2_HUMAN	LASPGFPGEYANDQER	875.905	2	46.0896
	sp|O00187|MASP2_HUMAN	VLATLC[CAM]GQESTDTERAPGK	678.337	3	35.4323
	sp|O00187|MASP2_HUMAN	VLATLC[CAM]GQESTDTER	840.399	2	37.8437
	sp|Q99784|NOE1_HUMAN	YSHISMLDYNPK	489.903	3	50.346
	sp|Q99784|NOE1_HUMAN	LTGISDPVTVK	565.327	2	43.0386
	sp|Q99784|NOE1_HUMAN	VWYMDGYHNNR	485.547	3	44.3552
	sp|P08709|FA7_HUMAN	VAQVIIPSTYVPGTTNHDIALLR	826.795	3	63.1139
	sp|P08709|FA7_HUMAN	LHQPVVLTDHVVPLC[CAM]LPER	556.308	4	60.5861
	sp|P08709|FA7_HUMAN	FSLVSGWGQLLDR	739.394	2	77.6022
	sp|P08709|FA7_HUMAN	GATALELMVLNVPR	742.419	2	72.7646
	sp|P05534|1A24_HUMAN	SWTAADMAAQITK	697.343	2	63.4389
	sp|P01591|IGJ_HUMAN	C[CAM]YTAVVPLVYGGETK	828.919	2	55.7644
	sp|P01591|IGJ_HUMAN	FVYHLSDLC[CAM]K	427.881	3	47.3713
	sp|P01591|IGJ_HUMAN	IVLVDNK	400.747	2	35.3601
	sp|P01591|IGJ_HUMAN	FVYHLSDLC[CAM]KK	470.58	3	44.8595
	sp|P01591|IGJ_HUMAN	IIVPLNNR	469.793	2	40.735
	sp|Q9NPH3|IL1AP_HUMAN	VAFPLEVVQK	565.334	2	55.3183
	sp|Q9NPH3|IL1AP_HUMAN	LYIEYGIQR	577.814	2	49.5667
	sp|Q9NPH3|IL1AP_HUMAN	ITC[CAM]PNVDGYFPSSVKPTITWYMGC[CAM]YK	1028.81	3	79.5082
	sp|Q13093|PAFA_HUMAN	IPQPLFFINSEYFQYPANIIK	848.118	3	90.8792
	sp|Q13093|PAFA_HUMAN	GSVHQNFADFTFATGK	576.278	3	52.8999
	sp|Q13093|PAFA_HUMAN	SASATYYFK	519.251	2	40.5332
	sp|Q13093|PAFA_HUMAN	AKEC[CAM]SQALSLILDIDHGKPVK	581.318	4	58.0358
	sp|Q13093|PAFA_HUMAN	ASLAFLQK	439.261	2	46.0256
	sp|P80188|NGAL_HUMAN	TFVPGC[CAM]QPGEFTLGNIK	932.967	2	64.451
	sp|P80188|NGAL_HUMAN	WYVVGLAGNAILR	716.409	2	72.183
	sp|Q15113|PCOC1_HUMAN	FDLEPDTYC[CAM]R	658.285	2	52.569
	sp|Q15113|PCOC1_HUMAN	GFLLWYSGR	549.79	2	73.732
	sp|Q15113|PCOC1_HUMAN	VFDLELHPAC[CAM]R	452.896	3	48.6533
	sp|Q15113|PCOC1_HUMAN	SQPPEKTEESPSAPDAPTC[CAM]PK	751.683	3	29.5877
	sp|P01701|LV151_HUMAN	LLIYDNNKRPSGIPDR	468.509	4	45.7679
	sp|P01701|LV151_HUMAN	LLIYDNNK	496.774	2	45.7667
	sp|P01701|LV151_HUMAN	VTISC[CAM]SGSSSNIGNNYVSWYQQLPGTAPK	1039.16	3	71.1089
	sp|P06331|HV434_HUMAN	VTISVDTSK	475.264	2	33.4219
	sp|P06331|HV434_HUMAN	LSSVTAADTAVYYC[CAM]AR	583.282	3	56.099
	sp|P06331|HV434_HUMAN	SVTAADTAVYYC[CAM]AR	774.362	2	48.1231
	sp|P06331|HV434_HUMAN	VTISVDTSKNQFSLK	556.305	3	51.2519
	sp|P06331|HV434_HUMAN	SRVTISVDTSK	398.223	3	27.9957
	sp|P07998|RNAS1_HUMAN	C[CAM]KPVNTFVHEPLVDVQNVC[CAM]FQEK	697.595	4	58.6941
	sp|P07998|RNAS1_HUMAN	SNSSMHITDC[CAM]R	436.52	3	32.6279
	sp|P07998|RNAS1_HUMAN	YPNC[CAM]AYR	472.208	2	28.6498
	sp|P07998|RNAS1_HUMAN	QHMDSDSSPSSSSTYC[CAM]NQMMR	812.649	3	36.1595
	sp|P05109|S10A8_HUMAN	ALNSIIDVYHK	424.903	3	56.1314
	sp|P05109|S10A8_HUMAN	LLETEC[CAM]PQYIR	711.358	2	45.1721
	sp|P05109|S10A8_HUMAN	GADVWFK	411.711	2	51.1825
	sp|Q9UNW1|MINP1_HUMAN	SSC[CAM]TLFQDIFQHLDK	613.63	3	83.9318
	sp|Q9UNW1|MINP1_HUMAN	VQMLLNEK	487.771	2	42.4188
	sp|Q9UNW1|MINP1_HUMAN	LASLFPALFSR	611.353	2	74.108
	sp|P12955|PEPD_HUMAN	VPLALFALNR	557.343	2	65.0666
	sp|P04075|ALDOA_HUMAN	IGEHTPSALAIMENANVLAR	703.037	3	69.9142
	sp|P04075|ALDOA_HUMAN	YASIC[CAM]QQNGIVPIVEPEILPDGDHDLKR	794.907	4	68.0502
	sp|Q8NBP7|PCSK9_HUMAN	AHNAFGGEGVYAIAR	511.592	3	44.6934
	sp|Q8NBP7|PCSK9_HUMAN	LPGTYVVVLK	544.839	2	56.5895
	sp|Q8NBP7|PCSK9_HUMAN	DVINEAWFPEDQR	809.878	2	60.3455
	sp|P37802|TAGL2_HUMAN	YGINTTDIFQTVDLWEGK	1050.52	2	82.8027
	sp|P37802|TAGL2_HUMAN	QMEQISQFLQAAER	839.914	2	63.1133
	sp|P37802|TAGL2_HUMAN	TLMNLGGLAVAR	608.348	2	58.6452
	sp|P61769|B2MG_HUMAN	SNFLNC[CAM]YVSGFHPSDIEVDLLK	852.081	3	76.0983
	sp|P61769|B2MG_HUMAN	VEHSDLSFSK	383.524	3	38.0756
	sp|Q12860|CNTN1_HUMAN	FIPLIPIPER	597.866	2	66.5766
	sp|Q12860|CNTN1_HUMAN	IKTDGAAPNVAPSDVGGGGGR	632.657	3	33.6397
	sp|Q12860|CNTN1_HUMAN	WLLNEFPVFITMDK	876.955	2	89.594
	sp|A0A0C4DH25|KVD20_HUMAN	FSGSGSGTDFTLTISR	816.897	2	59.9563
	sp|A0A0C4DH25|KVD20_HUMAN	LLIYDASSR	519.285	2	47.7797
	sp|A0A0C4DH25|KVD20_HUMAN	ATGIPDRFSGSGSGTDFTLTISR	781.724	3	65.1536
	sp|O75015|FCG3B_HUMAN	AVVFLEPQWYSVLEK	904.485	2	77.8812
	sp|O75015|FCG3B_HUMAN	AVVFLEPQWYSVLEKDSVTLK	817.777	3	82.1787
	sp|Q10588|BST1_HUMAN	GFFADYEIPNLQK	771.385	2	65.2106
	sp|Q10588|BST1_HUMAN	FMPLSDVLYGR	649.334	2	66.7393
	sp|Q10588|BST1_HUMAN	VADFLSWC[CAM]R	577.277	2	60.8686
	sp|Q15848|ADIPO_HUMAN	SAFSVGLETYVTIPNMPIR	699.035	3	78.7427
	sp|Q15848|ADIPO_HUMAN	GDIGETGVPGAEGPR	706.344	2	37.1825
	sp|P0DJI9|SAA2_HUMAN	RGPGGAWAAEVISNAR	537.95	3	55.609
	sp|P0DJI9|SAA2_HUMAN	GPGGAWAAEVISNAR	728.371	2	57.8843
	sp|Q12913|PTPRJ_HUMAN	VITEPIPVSDLR	669.885	2	52.8626
	sp|Q12913|PTPRJ_HUMAN	YC[CAM]FEIVPK	528.265	2	53.4612
	sp|Q12913|PTPRJ_HUMAN	AVSISPTNVILTWK	764.94	2	67.4169
	sp|A0A0B4J1V0|HV315_HUMAN	EVQLVESGGGLVKPGGSLR	628.018	3	51.8746
	sp|P08195|4F2_HUMAN	LLTSFLPAQLLR	686.422	2	80.7676
	sp|Q76LX8|ATS13_HUMAN	DTC[CAM]LGPQAQAPVPADFC[CAM]QHLPKPVTVR	751.38	4	54.8
	sp|Q76LX8|ATS13_HUMAN	SLVELTPIAAVHGR	488.284	3	51.3252
	sp|P23528|COF1_HUMAN	LGGSAVISLEGKPL	670.893	2	59.8095
	sp|P23528|COF1_HUMAN	AVLFC[CAM]LSEDKK	437.232	3	45.365
	sp|P23528|COF1_HUMAN	HELQANC[CAM]YEEVKDR	597.609	3	33.6916
	sp|Q9BWP8|COL11_HUMAN	VFIGINDLEK	574.322	2	55.5674
	sp|Q9BWP8|COL11_HUMAN	AIGEMDNQVSQLTSELK	931.962	2	64.8113
	sp|P59666|DEF3_HUMAN	YGTC[CAM]IYQGR	559.258	2	34.3828
	sp|P59666|DEF3_HUMAN	IPAC[CAM]IAGER	493.758	2	32.6199
	sp|P59666|DEF3_HUMAN	LWAFC[CAM]C[CAM]	428.678	2	65.0226
	sp|P24592|IBP6_HUMAN	HLDSVLQQLQTEVYR	610.323	3	63.5349
	sp|P23470|PTPRG_HUMAN	ATISHVSPDSLYLFR	569.302	3	58.1354
	sp|P23470|PTPRG_HUMAN	HQSPIDILDQYAR	519.267	3	61.3314
	sp|P23470|PTPRG_HUMAN	DLLPASLGSYYR	677.854	2	62.334
	sp|P16930|FAAA_HUMAN	HQDVFNQPTLNSFMGLGQAAWK	830.406	3	74.8297
	sp|P16930|FAAA_HUMAN	LGEPIPISK	477.287	2	40.6321
	sp|P16930|FAAA_HUMAN	SFGTTVSPWVVPMDALMPFAVPNPK	896.79	3	92.6317
	sp|P16070|CD44_HUMAN	YGFIEGHVVIPR	462.922	3	52.0437
	sp|P16070|CD44_HUMAN	ALSIGFETC[CAM]R	577.287	2	49.0919
	sp|P14625|ENPL_HUMAN	NLLHVTDTGVGMTR	505.265	3	46.4202
	sp|P14625|ENPL_HUMAN	LIINSLYK	482.297	2	48.7985
	sp|P13598|ICAM2_HUMAN	ILLDEQAQWK	622.338	2	51.0469
	sp|P13598|ICAM2_HUMAN	QVILTLQPTLVAVGK	790.493	2	63.59
	sp|P13598|ICAM2_HUMAN	VPTVEPLDSLTLFLFR	924.019	2	96.8692
	sp|Q9H8L6|MMRN2_HUMAN	TPVC[CAM]TTGQGSGSTATVFAMAELQK	814.726	3	62.7551
	sp|Q9H8L6|MMRN2_HUMAN	EAEPLVDIR	521.282	2	44.3735
	sp|Q9H8L6|MMRN2_HUMAN	VWFELTQGSITKR	522.288	3	55.8558
	sp|Q9H8L6|MMRN2_HUMAN	SLSGTAFGGFLMFK	731.874	2	81.6891
	sp|P01859|IGHG2_HUMAN	VVSVLTVVHQDWLNGK	598.668	3	66.5799
	sp|P01859|IGHG2_HUMAN	STSESTAALGC[CAM]LVK	712.359	2	47.199
	sp|P01859|IGHG2_HUMAN	C[CAM]C[CAM]VEC[CAM]PPC[CAM]PAPPVAGPSVFLFPPKPK	970.139	3	65.1653
	sp|Q6YHK3|CD109_HUMAN	ALSEFAALMNTER	726.861	2	65.5756
	sp|Q6YHK3|CD109_HUMAN	SNLIQQWLSQQSDLGVISK	715.383	3	86.2931
	sp|Q6YHK3|CD109_HUMAN	ISVFIQTDK	525.795	2	52.6217
	sp|Q6YHK3|CD109_HUMAN	ADGNQLTLEER	623.307	2	40.7791
	sp|Q6YHK3|CD109_HUMAN	LSFETKRISVFIQTDK	638.023	3	101.413
	sp|P15151|PVR_HUMAN	HGESGSMAVFHQTQGPSYSESK	588.514	4	37.9697
	sp|P15151|PVR_HUMAN	QAELTVQVK	508.293	2	40.897
	sp|P15151|PVR_HUMAN	VLAKPQNTAEVQK	475.94	3	33.872
	sp|P62937|PPIA_HUMAN	IIPGFMC[CAM]QGGDFTR	799.876	2	58.9456
	sp|P06312|KV401_HUMAN	LLIYWASTR	561.819	2	60.1252
	sp|P06312|KV401_HUMAN	GDIVMTQSPDSLAVSLGER	658.998	3	59.7063
	sp|P06312|KV401_HUMAN	SSQSVLYSSNNK	657.32	2	33.9391
	sp|P30041|PRDX6_HUMAN	LIALSIDSVEDHLAWSK	633.007	3	67.3176
	sp|P30041|PRDX6_HUMAN	FHDFLGDSWGILFSHPR	508.502	4	76.8208
	sp|P01833|PIGR_HUMAN	ILLNPQDKDGSFSVVITGLR	724.739	3	68.036
	sp|P01833|PIGR_HUMAN	GVAGGSVAVLC[CAM]PYNR	760.388	2	45.0963
	sp|Q13201|MMRN1_HUMAN	LVEENALAPDFSK	716.87	2	49.9028
	sp|Q13201|MMRN1_HUMAN	AQEQQSLIHTNQAESHTAVGR	577.037	4	33.2378
	sp|A0A0C4DH68|KV224_HUMAN	FSGSGAGTDFTLK	644.314	2	48.3778
	sp|A0A0C4DH68|KV224_HUMAN	FSGVPDR	389.198	2	30.302
	sp|A0A0C4DH68|KV224_HUMAN	DIVMTQTPLSSPVTLGQPASISC[CAM]R	853.437	3	71.601
	sp|A0A0C4DH34|HV428_HUMAN	VTMSVDTSK	484.242	2	37.411
	sp|A0A0C4DH34|HV428_HUMAN	LSSVTAVDTAVYYC[CAM]AR	888.435	2	54.2307
	sp|P04066|FUCO_HUMAN	FFHPEEWADLFQAAGAK	655.316	3	73.6662
	sp|P04066|FUCO_HUMAN	WLSINGEAIYASKPWR	631	3	63.3643
	sp|P01344|IGF2_HUMAN	GIVEEC[CAM]C[CAM]FR	585.258	2	41.0101
	sp|P01344|IGF2_HUMAN	SC[CAM]DLALLETYC[CAM]ATPAK	906.929	2	58.9668
	sp|P01344|IGF2_HUMAN	AYRPSETLC[CAM]GGELVDTLQFVC[CAM]GDR	915.099	3	69.0533
	sp|P01344|IGF2_HUMAN	YRPSETLC[CAM]GGELVDTLQFVC[CAM]GDR	891.42	3	69.0686
	sp|P01699|LV144_HUMAN	VTISC[CAM]SGSSSNIGSNTVNWYQQLPGTAPK	1018.49	3	63.9499
	sp|P22692|IBP4_HUMAN	THEDLYIIPIPNC[CAM]DR	619.305	3	56.0667
	sp|P22692|IBP4_HUMAN	EDARPVPQGSC[CAM]QSELHR	492.235	4	27.3638
	sp|P01615|KVD28_HUMAN	FSGSGSGTDFTLK	652.312	2	47.9854
	sp|P01615|KVD28_HUMAN	DIVMTQSPLSLPVTPGEPASISC[CAM]R	852.433	3	67.1714
	sp|P01615|KVD28_HUMAN	GDIVMTQSPLSLPVTPGEPASISC[CAM]R	871.44	3	64.224
	sp|P01615|KVD28_HUMAN	ASGVPDRFSGSGSGTDFTLK	662.657	3	52.5286
	sp|P00338|LDHA_HUMAN	QVVESAYEVIK	632.843	2	46.3012
	sp|P00338|LDHA_HUMAN	VTLTSEEEAR	567.786	2	31.1073
	sp|P21333|FLNA_HUMAN	LYSVSYLLK	543.316	2	58.9905
	sp|P21333|FLNA_HUMAN	YNEQHVPGSPFTAR	534.927	3	35.1309
	sp|Q86U17|SPA11_HUMAN	WGQLLLPSLLDLHLPR	624.368	3	83.5375
	sp|Q86U17|SPA11_HUMAN	ITPTITNFALR	623.861	2	53.2018
	sp|P11717|MPRI_HUMAN	ATLITFLC[CAM]DR	605.318	2	68.5275
	sp|P39060|COIA1_HUMAN	DFQPVLHLVALNSPLSGGMR	717.717	3	80.2743
	sp|A0A0B4J1U7|HV601_HUMAN	ITINPDTSK	494.769	2	36.2087
	sp|Q96S96|PEBP4_HUMAN	IQGQELSAYQAPSPPAHSGFHR	595.296	4	47.6835
	sp|Q96S96|PEBP4_HUMAN	ITSWMEPIVK	602.326	2	57.515
	sp|Q13103|SPP24_HUMAN	VNSQSLSPYLFR	705.872	2	57.0384
	sp|Q13103|SPP24_HUMAN	DYYVSTAVC[CAM]R	617.282	2	47.8979
	sp|P55290|CAD13_HUMAN	SIVVSPILIPENQR	782.956	2	58.2595
	sp|P55290|CAD13_HUMAN	INENTGSVSVTR	638.828	2	29.8324
	sp|P26038|MOES_HUMAN	IGFPWSEIR	552.795	2	69.3317
	sp|P26038|MOES_HUMAN	IQVWHEEHR	411.876	3	32.5758
	sp|P08567|PLEK_HUMAN	QQDHFFQAAFLEER	589.281	3	55.9378
	sp|P08567|PLEK_HUMAN	IFNHC[CAM]FTGNC[CAM]VIDWLVSNQSVR	889.425	3	75.676
	sp|P07339|CATD_HUMAN	FDGILGMAYPR	620.313	2	64.5226
	sp|P07339|CATD_HUMAN	LLDIAC[CAM]WIHHK	469.252	3	56.5861
	sp|Q9NPY3|C1QR1_HUMAN	LSAAEAQNHC[CAM]NQNGGNLATVK	733.019	3	40.5333
	sp|Q9NPY3|C1QR1_HUMAN	C[CAM]LDPSLPLK	521.784	2	46.4446
	sp|Q8TDL5|BPIB1_HUMAN	AAVAAVLSPEEFMVLLDSVLPESAHR	917.818	3	96.419
	sp|Q8TDL5|BPIB1_HUMAN	NIITEIIHSILLPNQNGK	673.053	3	96.6433
	sp|P58335|ANTR2_HUMAN	VSPVGETYIHEGLK	510.272	3	50.9574
	sp|P58335|ANTR2_HUMAN	LDALWALLR	535.821	2	76.2735
	sp|P40189|IL6RB_HUMAN	SSFTVQDLKPFTEYVFR	688.686	3	78.0795
	sp|P40189|IL6RB_HUMAN	VTSDHINFDPVYK	512.256	3	48.8795
	sp|P00491|PNPH_HUMAN	VFGFSLITNK	563.319	2	63.7626
	sp|P00491|PNPH_HUMAN	DHINLPGFSGQNPLR	555.622	3	55.1933
	sp|P12830|CADH1_HUMAN	NTGVISVVTTGLDR	716.394	2	56.5222
	sp|P12830|CADH1_HUMAN	MALEVGDYK	513.252	2	50.9013
	sp|Q9Y5C1|ANGL3_HUMAN	GHFNC[CAM]PEGYSGGWWWHDEC[CAM]GENNLNGK	802.577	4	58.816
	sp|Q9Y5C1|ANGL3_HUMAN	HDGIPAEC[CAM]TTIYNR	549.591	3	37.9957
	sp|P07307|ASGR2_HUMAN	FIVQHTNPFNTWIGLTDSDGSWK	888.434	3	79.5248
	sp|P07307|ASGR2_HUMAN	ADHDALLFHLK	427.231	3	46.5409
	sp|P49913|CAMP_HUMAN	C[CAM]MGTVTLNQAR	625.803	2	36.119
	sp|P49913|CAMP_HUMAN	TTQQSPEDC[CAM]DFKK	528.572	3	29.109
	sp|P05556|ITB1_HUMAN	IGFGSFVEK	492.263	2	55.9936
	sp|P05556|ITB1_HUMAN	DKLPQPVQPDPVSHC[CAM]K	461.989	4	34.2896
	sp|P05556|ITB1_HUMAN	TVMPYISTTPAK	654.847	2	47.8252
	sp|P01717|LV325_HUMAN	SYELTQPPSVSVSPGQTAR	668.673	3	51.6358
	sp|P01717|LV325_HUMAN	DSERPSGIPER	414.874	3	31.8209
	sp|P01717|LV325_HUMAN	ITC[CAM]SGDALPK	531.268	2	39.0981
	sp|A0A0B4J1V6|HV373_HUMAN	EVQLVESGGGLVQPGGSLK	618.67	3	53.3214
	sp|A0A0B4J1V6|HV373_HUMAN	NTAYLQMNSLK	641.827	2	46.047
	sp|P06733|ENOA_HUMAN	YISPDQLADLYK	713.367	2	63.2353
	sp|P06733|ENOA_HUMAN	LAMQEFMILPVGAANFR	636.667	3	81.8095
	sp|P41222|PTGDS_HUMAN	TMLLQPAGSLGSYSYR	872.44	2	58.5879
	sp|P41222|PTGDS_HUMAN	APEAQVSVQPNFQQDK	893.442	2	41.0139
	sp|A0A0C4DH72|KV106_HUMAN	LLIYAASSLQSGVPSR	831.465	2	57.8874
	sp|A0A0C4DH72|KV106_HUMAN	AIQMTQSPSSLSASVGDR	612.304	3	52.7469
	sp|A0A0C4DH72|KV106_HUMAN	LIYAASSLQSGVPSR	774.923	2	49.2531
	sp|P60174|TPIS_HUMAN	VVLAYEPVWAIGTGK	801.948	2	67.1761
	sp|P60174|TPIS_HUMAN	IAVAAQNC[CAM]YK	569.29	2	35.4969
	sp|A0A075B6S5|KV127_HUMAN	LLIYAASTLQSGVPSR	559.317	3	63.2192
	sp|P67936|TPM4_HUMAN	IQALQQQADEAEDR	807.89	2	36.9538
	sp|P13473|LAMP2_HUMAN	YLDFVFAVK	551.303	2	70.1818
	sp|P13473|LAMP2_HUMAN	IPLNDLFR	494.285	2	59.8863
	sp|P01714|LV319_HUMAN	ITC[CAM]QGDSLR	525.256	2	27.4064
	sp|P03950|ANGI_HUMAN	NVVVAC[CAM]ENGLPVHLDQSIFR	756.392	3	66.6659
	sp|Q9NZK5|CECR1_HUMAN	LPYFFHAGETDWQGTSIDR	747.352	3	65.0545
	sp|P01624|KV315_HUMAN	LLIYGASTR	497.29	2	42.8567
	sp|P01624|KV315_HUMAN	GEIVMTQSPATLSVSPGER	653.667	3	45.4212
	sp|P27797|CALR_HUMAN	EQFLDGDGWTSR	705.818	2	53.5563
	sp|P27797|CALR_HUMAN	HEQNIDC[CAM]GGGYVK	492.889	3	33.0771
	sp|A0A075B6I0|LV861_HUMAN	FSGSILGNK	461.753	2	42.011
	sp|A0A075B6I0|LV861_HUMAN	TLIYSTNTR	534.788	2	35.595
	sp|O00151|PDLI1_HUMAN	HRHPEC[CAM]YVC[CAM]TDC[CAM]GTNLK	537.486	4	32.5118
	sp|Q16706|MA2A1_HUMAN	FIWSEISYLSK	686.861	2	78.0558
	sp|P48668|K2C6C_HUMAN	YEELQVTAGR	583.296	2	37.4033
	sp|O43157|PLXB1_HUMAN	GASAYFLFLR	572.811	2	69.9388
	sp|P0DP04|HV43D_HUMAN	LSC[CAM]AASGFTFDDYAMHWVR	745.331	3	69.9431
	sp|P01834|IGKC_HUMAN	RTVAAPSVFIFPPSDEQLK	701.381	3	59.5835
	sp|P03989|1B27_HUMAN	THVTHHPISDHEATLR	463.487	4	32.3208
	sp|P08637|FCG3A_HUMAN	AVVFLEPQWYR	704.375	2	66.8114
	sp|A0A0A0MS15|HV349_HUMAN	GLEWVGFIR	538.798	2	70.1665
	sp|P04430|KV116_HUMAN	SLIYAASSLQSGVPSK	804.436	2	53.8814
	sp|P04433|KV311_HUMAN	LLIYDASNR	532.79	2	46.794
	RRRRRsp|P43307|SSRA_HUMAN	GVLFK	563.355	1	61.3492
	sp|Q9BXU7|UBP26_HUMAN	AALFLR	345.719	2	66.2465
	sp|Q15942|ZYX_HUMAN	VNPFRPGDSEPPPAPGAQR	663.669	3	36.665
	sp|P01709|LV208_HUMAN	LMIYEVSK	491.768	2	48.7911
	sp|Q9NY97|B3GN2_HUMAN	KPQEMIDIWSQLQSAHLK	538.786	4	67.5741
	sp|Q99439|CNN2_HUMAN	SMQNWHQLENLSNFIK	663.66	3	68.8259
	sp|Q14766|LTBP1_HUMAN	HPPEASVQIHQVSR	528.946	3	27.2467
	sp|P39059|COFA1_HUMAN	AFLSSHLQDLSTIVR	562.977	3	60.049
	sp|P29401|TKT_HUMAN	NMAEQIIQEIYSQIQSK	675.01	3	92.5808
	sp|P19971|TYPH_HUMAN	ALPLALVLHELGAGR	510.644	3	76.4693
	sp|P15814|IGLL1_HUMAN	YAASSYLSLTPEQWR	886.436	2	64.413
	sp|P02452|CO1A1_HUMAN	YHDRDVWKPEPC[CAM]R	440.21	4	29.7624
	RRRRRsp|Q8N7A1|KLDC1_HUMAN	GFIYGK	342.689	2	38.4116
	sp|Q9Y6Q6|TNR11_HUMAN	DSFAGNGPRFPDPC[CAM]GGPEGLR	551.505	4	39.1889
	sp|Q9H7T0|CTSRB_HUMAN	RFAC[CAM]SNK	441.716	2	49.1809
	sp|Q99497|PARK7_HUMAN	GLIAAIC[CAM]AGPTALLAHEIGFGSK	756.412	3	79.2291
	sp|Q96EE4|CC126_HUMAN	TIAVLLDDILQR	685.406	2	81.7624
	sp|Q8IZD2|KMT2E_HUMAN	TGKPSDGLSERPLR	504.942	3	33.7126
	sp|Q16853|AOC3_HUMAN	SPVPPGPAPPLQFYPQGPR	668.023	3	59.0589
	sp|Q01518|CAP1_HUMAN	AGAAPYVQAFDSLLAGPVAEYLK	784.414	3	91.1071
	sp|P12318|FCG2A_HUMAN	SPESDSIQWFHNGNLIPTHTQPSYR	728.599	4	57.9949
	sp|P11362|FGFR1_HUMAN	TVALGSNVEFMC[CAM]K	728.352	2	57.4193
	sp|O75144|ICOSL_HUMAN	GLYDVVSVLR	560.822	2	64.637
	RRRRRsp|Q9BZE1|RM37_HUMAN	DLPPPESKRTSR	691.873	2	93.3348
	sp|Q9Y6Z7|COL10_HUMAN	VFIGVNDLER	581.317	2	52.8448
	sp|Q9Y613|FHOD1_HUMAN	TQLVLYENALK	646.366	2	64.7263
	sp|Q9Y608|LRRF2_HUMAN	SDKQYAENYTRPSSR	451.217	4	46.7701
	sp|Q9P1F3|ABRAL_HUMAN	C[CAM]ANLFEALVGTLK	718.384	2	83.3625
	sp|Q9HBB8|CDHR5_HUMAN	GINQPIIYSIFR	710.901	2	72.7712
	sp|Q9H4A9|DPEP2_HUMAN	ALEVSQAPVIFSHSAAR	594.988	3	50.7615
	sp|Q96QR1|SG3A1_HUMAN	LLLSSLGIPVNHLIEGSQK	673.393	3	71.6041
	sp|Q8TAU0|NKX23_HUMAN	SLELGAHAPPPPPR	480.265	3	44.8236
	sp|Q8IUK5|PLDX1_HUMAN	VVLSFDFPFYGHPLR	598.651	3	75.92
	sp|Q68CR1|SE1L3_HUMAN	LALELMK	409.246	2	50.1412
	sp|Q16270|IBP7_HUMAN	EDAGEYEC[CAM]HASNSQGQASASAK	766.317	3	26.9046
	sp|Q13867|BLMH_HUMAN	IGPITPLEFYR	653.364	2	68.9374
	sp|P62158|CALM_HUMAN	EAFSLFDKDGDGTITTK	615.635	3	51.2313
	sp|P60900|PSA6_HUMAN	LLDSSTVTHLFK	454.254	3	58.9984
	sp|P53634|CATC_HUMAN	ILHLPTSWDWR	475.254	3	65.3201
	sp|P48304|REG1B_HUMAN	ISC[CAM]PEGTNAYR	634.29	2	31.1264
	sp|P30043|BLVRB_HUMAN	HDLGHFMLR	375.859	3	39.0197
	sp|P26447|S10A4_HUMAN	ALDVMVSTFHK	416.553	3	47.8034
	sp|P22897|MRC1_HUMAN	FTHWNSDMPGR	449.868	3	37.8231
	sp|P14543|NID1_HUMAN	ASLHGGEPTTIIR	451.249	3	30.2493
	sp|P13716|HEM2_HUMAN	LAEVALAYAK	524.805	2	44.4137
	sp|P12821|ACE_HUMAN	LFQELQPLYLNLHAYVR	706.39	3	79.6081
	sp|P10720|PF4V_HUMAN	HITSLEVIK	520.311	2	36.4953
	sp|P10646|TFPI1_HUMAN	FFFNIFTR	546.287	2	76.0172
	sp|P09382|LEG1_HUMAN	FNAHGDANTIVC[CAM]NSK	549.923	3	30.3303
	sp|P06744|G6PI_HUMAN	ILLANFLAQTEALMR	568.655	3	86.9751
	sp|P05019|IGF1_HUMAN	RAPQTGIVDEC[CAM]C[CAM]FR	570.268	3	39.7449
	sp|P01817|HV205_HUMAN	NQVVLTMTNMDPVDTATYYC[CAM]AHR	900.745	3	63.3766
	sp|O43505|B4GA1_HUMAN	TTMDPNDVILATHASVDNLLHLSGLLER	762.147	4	96.478
	sp|O15204|ADEC1_HUMAN	NSVASISTC[CAM]DGLR	690.333	2	43.3593
	RRRRRsp|P43003|EAA1_HUMAN	VGQQFR	367.701	2	45.7609
	sp|Q9UNN8|EPCR_HUMAN	TQSGLQSYLLQFHGLVR	649.686	3	68.2149
	sp|P80748|LV321_HUMAN	FSGSNSGNTATLTISR	806.9	2	45.7574
	sp|P10586|PTPRF_HUMAN	YSIGGLSPFSEYAFR	847.415	2	70.829
	sp|Q86UD4|ZN329_HUMAN	EVPC[CAM]DVEVER	616.285	2	81.2259
	sp|Q15742|NAB2_HUMAN	YSIIYGR	436.237	2	50.0225
	sp|P59536|T2R41_HUMAN	IETYYFPSLK	630.829	2	83.3697
	sp|P42785|PCP_HUMAN	NALDPMSVLLAR	650.358	2	75.3177
	sp|P36222|CH3L1_HUMAN	ILGQQVPYATK	609.348	2	37.3666
	sp|P12814|ACTN1_HUMAN	LAILGIHNEVSK	431.922	3	42.7866
	sp|P10451|OSTP_HUMAN	GKDSYETSQLDDQSAETHSHK	591.515	4	25.5722
	sp|Q13508|NAR3_HUMAN	TC[CAM]SHYEC[CAM]AFLGGLK	548.25	3	53.0768
	sp|Q9BTY2|FUCO2_HUMAN	LVYAIFLK	483.805	2	63.2727
	sp|Q92540|SMG7_HUMAN	WGVSDFIK	476.25	2	86.8615
	sp|Q12907|LMAN2_HUMAN	DNVDDPTGNFR	625.276	2	38.0601
	sp|P35443|TSP4_HUMAN	C[CAM]GPC[CAM]KPGYTGDQIR	536.913	3	34.0709
	sp|P35555|FBN1_HUMAN	C[CAM]LC[CAM]PEGFSLSSSGR	778.845	2	49.202
	sp|Q9P2M1|LR2BP_HUMAN	ILDSPC[CAM]PKAR	578.811	2	71.8414
	sp|A0A0C4DH31|HV118_HUMAN	SDDTAVYYC[CAM]AR	660.78	2	36.1943
	sp|P01743|HV146_HUMAN	SEDTAVYYC[CAM]AR	667.788	2	36.1943
	sp|P02533|K1C14_HUMAN	APSTYGGGLSVSSSR	713.352	2	36.3999
	sp|P22392|NDKB_HUMAN	VMLGETNPADSKPGTIR	595.977	3	36.0705
	sp|O95497|VNN1_HUMAN	FGQTPVQER	531.272	2	29.0595
	sp|Q9UK05|GDF2_HUMAN	LYVSC[CAM]QNHVDPSHDLK	478.731	4	38.0981
	sp|P14174|MIF_HUMAN	LLC[CAM]GLLAER	522.797	2	50.0989
	sp|P11279|LAMP1_HUMAN	ALQATVGNSYK	576.306	2	35.7543
	sp|Q9BUN1|MENT_HUMAN	TEHKPC[CAM]TYQQC[CAM]PC[CAM]NR	495.463	4	22.9591
	sp|P13727|PRG2_HUMAN	GNLVSIHNFNINYR	554.29	3	56.1837
	sp|P02654|APOC1_HUMAN	DELTNGFEKLKDLASSVDPTK	577.548	4	76.2202
	sp|P02654|APOC1_HUMAN	TPDVSSALDKLKEFGNTLEDKAR	634.333	4	68.4495
	sp|P02654|APOC1_HUMAN	AKDELTNGFEKLKDLASSVDPTR	634.333	4	69.0546
	sp|P02654|APOC1_HUMAN	DVSSALDKLKEFGNTLEDKAR	584.808	4	69.1885
	sp|P02654|APOC1_HUMAN	AKDELTNGFEKLKDLASSVDR	584.808	4	69.3127
	sp|P02654|APOC1_HUMAN	LKEFGNTLEDKAR	380.957	4	33.1258
	sp|P02654|APOC1_HUMAN	AKDELTNGFEKLR	380.957	4	34.6889
	sp|P02654|APOC1_HUMAN	DVSSALDK	417.714	2	34.9341
	sp|P02654|APOC1_HUMAN	DLASSVDK	417.714	2	36.6168
	sp|P02654|APOC1_HUMAN	GTPDVSSALDKLK	444.245	3	48.1129
	sp|P02654|APOC1_HUMAN	LKDLASSVDPTGK	444.245	3	50.8943
	sp|P02654|APOC1_HUMAN	MREWFSE	492.716	2	52.7854
	sp|P02654|APOC1_HUMAN	SFWERME	492.716	2	52.7898
	sp|P02753|RET4_HUMAN	LIVHNGYC[CAM]DGR	435.212	3	29.7896
	sp|P02753|RET4_HUMAN	GDC[CAM]YGNHVILR	435.212	3	34.0526
	sp|P02753|RET4_HUMAN	DPNGLPPEAQK	583.296	2	29.9128
	sp|P02753|RET4_HUMAN	QAEPPLGNPDK	583.296	2	29.4126
	sp|P02753|RET4_HUMAN	GNDDHWIVDTDYDTYAVQYSC[CAM]R	898.378	3	61.7411
	sp|P02753|RET4_HUMAN	GC[CAM]SYQVAYTDYDTDVIWHDDNR	898.378	3	64.6535
	sp|P02753|RET4_HUMAN	LLNLDGTC[CAM]ADSYSFVFSR	1032.99	2	71.9908
	sp|P02753|RET4_HUMAN	SFVFSYSDAC[CAM]TGDLNLLR	1032.99	2	76.4962
	sp|P02753|RET4_HUMAN	LLNNWDVC[CAM]ADMVGTFTDTEDPAKFK	963.114	3	72.8763
	sp|P02753|RET4_HUMAN	FKAPDETDTFTGVMDAC[CAM]VDWNNLLK	963.114	3	74.8657
	sp|P02753|RET4_HUMAN	LLNNWDVC[CAM]ADMVGTFTDTEDPAK	871.393	3	74.6547
	sp|P02753|RET4_HUMAN	APDETDTFTGVMDAC[CAM]VDWNNLLK	871.393	3	76.4351
	sp|P02753|RET4_HUMAN	IVHNGYC[CAM]DGR	595.772	2	34.4944
	sp|P02753|RET4_HUMAN	GDC[CAM]YGNHVIR	595.772	2	30.0521
	sp|P48740|MASP1_HUMAN	APGELEHGLITFSTR	543.286	3	53.355
	sp|P48740|MASP1_HUMAN	TSFTILGHELEGPAR	543.286	3	56.4627
	sp|P48740|MASP1_HUMAN	AAGNEC[CAM]PELQPPVHGK	568.611	3	33.4807
	sp|P48740|MASP1_HUMAN	GHVPPQLEPC[CAM]ENGAAK	568.611	3	34.0427
	sp|P48740|MASP1_HUMAN	VLKDNVEMDTFQIEC[CAM]LK	694.68	3	58.4405
	sp|P48740|MASP1_HUMAN	LC[CAM]EIQFTDMEVNDKLVK	694.68	3	58.7004
	sp|P48740|MASP1_HUMAN	DQVLVSC[CAM]DTGYK	692.824	2	34.5382
	sp|P48740|MASP1_HUMAN	YGTDC[CAM]SVLVQDK	692.824	2	42.3527
	sp|P48740|MASP1_HUMAN	FPETLMEIEIPIVDHSTC[CAM]QK	796.392	3	74.0456
	sp|P48740|MASP1_HUMAN	QC[CAM]TSHDVIPIEIEMLTEPFK	796.392	3	69.5682
	sp|P48740|MASP1_HUMAN	TGVITSPDFPNPYPK	816.917	2	53.8162
	sp|P48740|MASP1_HUMAN	PYPNPFDPSTIVGTK	816.917	2	56.1493
	sp|P48740|MASP1_HUMAN	SLPTC[CAM]LPVC[CAM]GLPK	721.381	2	56.266
	sp|P48740|MASP1_HUMAN	PLGC[CAM]VPLC[CAM]TPLSK	721.381	2	57.7305
	sp|P48740|MASP1_HUMAN	ETTDTEQTPGQEVVLSPGSFMSITFR	953.124	3	77.3564
	sp|P48740|MASP1_HUMAN	FTISMFSGPSLVVEQGPTQETDTTER	953.124	3	76.9565
	sp|P02743|SAMP_HUMAN	VGEYSLYIGR	578.803	2	50.3814
	sp|P02743|SAMP_HUMAN	GIYLSYEGVR	578.803	2	52.3695
	sp|P02743|SAMP_HUMAN	GYVIIKPLVWV	643.897	2	74.6168
	sp|P02743|SAMP_HUMAN	WVLPKIIVYGV	643.897	2	78.3373
	sp|P02743|SAMP_HUMAN	QGYFVEAQPK	583.796	2	38.5269
	sp|P02743|SAMP_HUMAN	PQAEVFYGQK	583.796	2	41.0424
	sp|P02743|SAMP_HUMAN	IVLGQEQDSYGGK	697.352	2	37.5606
	sp|P02743|SAMP_HUMAN	GGYSDQEQGLVIK	697.352	2	40.853
	sp|P02743|SAMP_HUMAN	SSSGIAEFWINGTPLVK	903.475	2	78.0179
	sp|P02743|SAMP_HUMAN	VLPTGNIWFEAIGSSSK	903.475	2	75.0863
	sp|P02743|SAMP_HUMAN	AYSLFSYNTQGRDNELLVYK	794.397	3	65.0054
	sp|P02743|SAMP_HUMAN	YVLLENDRGQTNYSFLSYAK	794.397	3	68.6808
	sp|P02743|SAMP_HUMAN	GYVIIKPLVW	594.363	2	73.8532
	sp|P02743|SAMP_HUMAN	VLPKIIVYGW	594.363	2	71.4674
	sp|P02743|SAMP_HUMAN	ERVGEYSLYIGR	481.253	3	47.5554
	sp|P02743|SAMP_HUMAN	GIYLSYEGVRER	481.253	3	53.2269
	sp|P04180|LCAT_HUMAN	TYIYDHGFPYTDPVGVLYEDGDDTVATR	1060.49	3	69.9244
	sp|P04180|LCAT_HUMAN	TAVTDDGDEYLVGVPDTYPFGHDYIYTR	1060.49	3	70.0065
	sp|P04180|LCAT_HUMAN	DLLAGLPAPGVEVYC[CAM]LYGVGLPTPR	876.468	3	85.0461
	sp|P04180|LCAT_HUMAN	PTPLGVGYLC[CAM]YVEVGPAPLGALLDR	876.468	3	87.9877
	sp|P04180|LCAT_HUMAN	LDKPDVVNWMC[CAM]YR	565.938	3	57.6855
	sp|P04180|LCAT_HUMAN	YC[CAM]MWNVVDPKDLR	565.938	3	63.1442
	sp|P04180|LCAT_HUMAN	LEPGQQEEYYRK	513.919	3	30.9694
	sp|P04180|LCAT_HUMAN	RYYEEQQGPELK	513.919	3	34.6249
	sp|P04180|LCAT_HUMAN	STELC[CAM]GLWQGR	653.814	2	53.6571
	sp|P04180|LCAT_HUMAN	GQWLGC[CAM]LETSR	653.814	2	54.7324
	sp|P04180|LCAT_HUMAN	TYSVEYLDSSK	646.306	2	44.4306
	sp|P04180|LCAT_HUMAN	SSDLYEVSYTK	646.306	2	42.3493
	sp|P04180|LCAT_HUMAN	LAGYLHTLVQNLVNNGYVRDETVR	686.867	4	72.3534
	sp|P04180|LCAT_HUMAN	VTEDRVYGNNVLNQVLTHLYGALR	686.867	4	76.0708
	sp|P04180|LCAT_HUMAN	ITTTSPWMFPSR	712.356	2	58.8122
	sp|P04180|LCAT_HUMAN	SPFMWPSTTTIR	712.356	2	57.2786
	sp|Q14520|HABP2_HUMAN	VVLGDQDLKKEEFHEQSFR	461.638	5	43.9327
	sp|Q14520|HABP2_HUMAN	FSQEHFEEKKLDQDGLVVR	461.638	5	43.41
	sp|Q14520|HABP2_HUMAN	FTC[CAM]AC[CAM]PDQFK	637.271	2	38.3251
	sp|Q14520|HABP2_HUMAN	FQDPC[CAM]AC[CAM]TFK	637.271	2	42.0932
	sp|Q14520|HABP2_HUMAN	TVC[CAM]LPDGSFPSGSEC[CAM]HISGWGVTETGK	955.765	3	57.1744
	sp|Q14520|HABP2_HUMAN	GTETVGWGSIHC[CAM]ESGSPFSGDPLC[CAM]VTK	955.765	3	62.0479
	sp|Q14520|HABP2_HUMAN	FC[CAM]EIGSDDC[CAM]YVGDGYSYR	1081.93	2	53.5587
	sp|Q14520|HABP2_HUMAN	YSYGDGVYC[CAM]DDSGIEC[CAM]FR	1081.93	2	53.997
	sp|Q14520|HABP2_HUMAN	NPDADEKPWC[CAM]FIK	540.589	3	53.8999
	sp|Q14520|HABP2_HUMAN	IFC[CAM]WPKEDADPNK	540.589	3	49.6982
	sp|Q14520|HABP2_HUMAN	QLYDHMIDDSMIC[CAM]AGNLQKPGQDTC[CAM]QGDSGGPLTC[CAM]EK	1035.7	4	59.4813
	sp|Q14520|HABP2_HUMAN	EC[CAM]TLPGGSDGQC[CAM]TDQGPKQLNGAC[CAM]IMSDDIMHDYLQK	1035.7	4	54.046
	sp|Q14520|HABP2_HUMAN	LIANTLC[CAM]NSR	581.306	2	34.9929
	sp|Q14520|HABP2_HUMAN	SNC[CAM]LTNAILR	581.306	2	35.4466
	sp|Q14520|HABP2_HUMAN	SKFTC[CAM]AC[CAM]PDQFK	496.892	3	33.7737
	sp|Q14520|HABP2_HUMAN	FQDPC[CAM]AC[CAM]TFKSK	496.892	3	36.9588
	sp|P43251|BTD_HUMAN	AHTGEESVADHHEAEYYVAAVYEHPSILSLNPLALISR	838.618	5	79.6546
	sp|P43251|BTD_HUMAN	SILALPNLSLISPHEYVAAVYYEAEHHDAVSEEGTHAR	838.618	5	83.1778
	sp|P43251|BTD_HUMAN	EGYLHVC[CAM]SNGLC[CAM]C[CAM]YLLYERPTLSK	733.85	4	62.3651
	sp|P43251|BTD_HUMAN	SLTPREYLLYC[CAM]C[CAM]LGNSC[CAM]VHLYGEK	733.85	4	64.6852
	sp|P43251|BTD_HUMAN	QEALELMNQNLDIYEQQVMTAAQK	936.79	3	78.535
	sp|P43251|BTD_HUMAN	QAATMVQQEYIDLNQNMLELAEQK	936.79	3	76.0778
	sp|P43251|BTD_HUMAN	HVVYPTAWMNQLPLLAAIEIQK	845.798	3	84.5294
	sp|P43251|BTD_HUMAN	QIEIAALLPLQNMWATPYVVHK	845.798	3	83.4749
	sp|P43251|BTD_HUMAN	GDMFLVANLGTK	633.332	2	59.0117
	sp|P43251|BTD_HUMAN	TGLNAVLFMDGK	633.332	2	66.1639
	sp|P43251|BTD_HUMAN	HTGEESVADHHEAEYYVAAVYEHPSILSLNPLALISR	824.411	5	78.648
	sp|P43251|BTD_HUMAN	SILALPNLSLISPHEYVAAVYYEAEHHDAVSEEGTHR	824.411	5	74.8317
	sp|P43251|BTD_HUMAN	TSIYPFLDFMPSPQVVR	666.345	3	81.6527
	sp|P43251|BTD_HUMAN	VVQPSPMFDLFPYISTR	666.345	3	84.2257
	sp|P43251|BTD_HUMAN	ILSGDPYC[CAM]EK	591.279	2	35.9455
	sp|P43251|BTD_HUMAN	EC[CAM]YPDGSLIK	591.279	2	34.8056
	sp|O95445|APOM_HUMAN	KWIYHLTEGSTDLR	573.634	3	45.1194
	sp|O95445|APOM_HUMAN	LDTSGETLHYIWKR	573.634	3	43.9399
	sp|O95445|APOM_HUMAN	SLTSC[CAM]LDSK	505.745	2	34.5829
	sp|O95445|APOM_HUMAN	SDLC[CAM]STLSK	505.745	2	39.8277
	sp|O95445|APOM_HUMAN	EFPEVHLGQWYFIAGAAPTK	754.385	3	74.5243
	sp|O95445|APOM_HUMAN	TPAAGAIFYWQGLHVEPFEK	754.385	3	75.1037
	sp|O95445|APOM_HUMAN	TELFSSSC[CAM]PGGIMLNETGQGYQR	844.721	3	61.1008
	sp|O95445|APOM_HUMAN	QYGQGTENLMIGGPC[CAM]SSSFLETR	844.721	3	59.9518
	sp|O95445|APOM_HUMAN	AFLLTPR	409.25	2	46.6655
	sp|O95445|APOM_HUMAN	PTLLFAR	409.25	2	46.4671
	sp|O95445|APOM_HUMAN	EELATFDPVDNIVFNMAAGSAPMQLHLR	1029.51	3	84.9512
	sp|O95445|APOM_HUMAN	LHLQMPASGAAMNFVINDVPDFTALEER	1029.51	3	86.9288
	sp|O95445|APOM_HUMAN	DGLC[CAM]VPR	408.705	2	35.1809
	sp|O95445|APOM_HUMAN	PVC[CAM]LGDR	408.705	2	39.7511
	sp|O95445|APOM_HUMAN	MKDGLC[CAM]VPR	359.184	3	32.2356
	sp|O95445|APOM_HUMAN	PVC[CAM]LGDKMR	359.184	3	32.1278
	sp|P00740|FA9_HUMAN	VDAFC[CAM]GGSIVNEK	698.332	2	44.4091
	sp|P00740|FA9_HUMAN	ENVISGGC[CAM]FADVK	698.332	2	46.409
	sp|P00740|FA9_HUMAN	VVGGEDAKPGQFPWQVVLNGK	742.395	3	65.0742
	sp|P00740|FA9_HUMAN	GNLVVQWPFQGPKADEGGVVK	742.395	3	66.3678
	sp|P00740|FA9_HUMAN	FTIYNNMFC[CAM]AGFHEGGR	674.298	3	62.3022
	sp|P00740|FA9_HUMAN	GGEHFGAC[CAM]FMNNYITFR	674.298	3	60.4162
	sp|P00740|FA9_HUMAN	ITVVAGEHNIEETEHTEQKR	464.836	5	34.5316
	sp|P00740|FA9_HUMAN	KQETHETEEINHEGAVVTIR	464.836	5	38.3379
	sp|P00740|FA9_HUMAN	SC[CAM]EPAVPFPC[CAM]GR	688.808	2	45.2137
	sp|P00740|FA9_HUMAN	GC[CAM]PFPVAPEC[CAM]SR	688.808	2	44.1979
	sp|P00740|FA9_HUMAN	SALVLQYLR	531.819	2	58.7332
	sp|P00740|FA9_HUMAN	LYQLVLASR	531.819	2	55.3102
	sp|P00740|FA9_HUMAN	NC[CAM]ELDVTC[CAM]NIK	683.31	2	41.8598
	sp|P00740|FA9_HUMAN	INC[CAM]TVDLEC[CAM]NK	683.31	2	40.0691
	sp|P00740|FA9_HUMAN	YNHDIALLELDEPLVLNSYVTPIC[CAM]IADKEYTNIFLK	1060.05	4	92.4753
	sp|P00740|FA9_HUMAN	LFINTYEKDAIC[CAM]IPTVYSNLVLPEDLELLAIDHNYK	1060.05	4	91.0153
	sp|Q9NZP8|C1RL_HUMAN	LGNFPWQAFTSIHGR	577.63	3	66.7935
	sp|Q9NZP8|C1RL_HUMAN	GHISTFAQWPFNGLR	577.63	3	69.6763
	sp|Q9NZP8|C1RL_HUMAN	GQESSTDIKAPEGFAVR	597.967	3	43.0761
	sp|Q9NZP8|C1RL_HUMAN	VAFGEPAKIDTSSEQGR	597.967	3	45.2995
	sp|Q9NZP8|C1RL_HUMAN	VLSYVDWIK	561.813	2	63.6506
	sp|Q9NZP8|C1RL_HUMAN	IWDVYSLVK	561.813	2	66.7572
	sp|Q9NZP8|C1RL_HUMAN	QRPEVFSDNMFC[CAM]VGDETQR	772.344	3	56.1092
	sp|Q9NZP8|C1RL_HUMAN	QTEDGVC[CAM]FMNDSFVEPRQR	772.344	3	63.0932
	sp|Q9NZP8|C1RL_HUMAN	VQNHC[CAM]QEPYYQAAAAGALTC[CAM]ATPGTWK	998.461	3	63.1447
	sp|Q9NZP8|C1RL_HUMAN	WTGPTAC[CAM]TLAGAAAAQYYPEQC[CAM]HNQVK	998.461	3	59.5075
	sp|Q9NZP8|C1RL_HUMAN	GSEAINAPGDNPAK	670.826	2	28.6233
	sp|Q9NZP8|C1RL_HUMAN	APNDGPANIAESGK	670.826	2	37.7982
	sp|Q9NZP8|C1RL_HUMAN	SVLLAQELPQQLTSPGYPEPYGK	839.107	3	66.8608
	sp|Q9NZP8|C1RL_HUMAN	GYPEPYGPSTLQQPLEQALLVSK	839.107	3	70.3702
	sp|Q9NZP8|C1RL_HUMAN	LAQELPQQLTSPGYPEPYGK	739.379	3	58.1241
	sp|Q9NZP8|C1RL_HUMAN	GYPEPYGPSTLQQPLEQALK	739.379	3	60.902
	sp|Q03591|FHR1_HUMAN	STDTSC[CAM]VNPPTVQNAHILSR	733.027	3	43.2485
	sp|Q03591|FHR1_HUMAN	SLIHANQVTPPNVC[CAM]STDTSR	733.027	3	47.9751
	sp|Q03591|FHR1_HUMAN	TGESAEFVC[CAM]K	564.255	2	31.4594
	sp|Q03591|FHR1_HUMAN	TC[CAM]VFEASEGK	564.255	2	34.6788
	sp|Q03591|FHR1_HUMAN	DTSC[CAM]VNPPTVQNAHILSR	670.334	3	41.987
	sp|Q03591|FHR1_HUMAN	SLIHANQVTPPNVC[CAM]STDR	670.334	3	45.9908
	sp|Q03591|FHR1_HUMAN	TGESAEFVC[CAM]KR	428.54	3	28.1284
	sp|Q03591|FHR1_HUMAN	KC[CAM]VFEASEGTR	428.54	3	30.5679
	sp|Q03591|FHR1_HUMAN	STDTSC[CAM]VNPPTVQNAH	864.386	2	34.3627
	sp|Q03591|FHR1_HUMAN	ANQVTPPNVC[CAM]STDTSH	864.386	2	34.56
	sp|Q03591|FHR1_HUMAN	DTSC[CAM]VNPPTVQNAH	770.346	2	34.3882
	sp|Q03591|FHR1_HUMAN	ANQVTPPNVC[CAM]STDH	770.346	2	29.0096
	sp|P00915|CAH1_HUMAN	SLLSNVEGDNAVPMQHNNRPTQPLK	690.603	4	48.0495
	sp|P00915|CAH1_HUMAN	LPQTPRNNHQMPVANDGEVNSLLSK	690.603	4	51.75
	sp|P00915|CAH1_HUMAN	VLDALQAIK	485.8	2	50.5473
	sp|P00915|CAH1_HUMAN	IAQLADLVK	485.8	2	55.5648
	sp|P00915|CAH1_HUMAN	LYPIANGNNQSPVDIK	871.957	2	48.9648
	sp|P00915|CAH1_HUMAN	IDVPSQNNGNAIPYLK	871.957	2	51.1683
	sp|P00915|CAH1_HUMAN	ADGLAVIGVLMK	593.847	2	69.9542
	sp|P00915|CAH1_HUMAN	MLVGIVALGDAK	593.847	2	75.9221
	sp|P00915|CAH1_HUMAN	EIINVGHSFHVNFEDNDNR	564.766	4	48.6381
	sp|P00915|CAH1_HUMAN	NDNDEFNVHFSHGVNIIER	564.766	4	56.0116
	sp|P00915|CAH1_HUMAN	TSETKHDTSLKPISVSYNPATAK	619.574	4	39.1295
	sp|P00915|CAH1_HUMAN	ATAPNYSVSIPKLSTDHKTESTK	619.574	4	39.0995
	sp|P00915|CAH1_HUMAN	HDTSLKPISVSYNPATAK	483.007	4	39.6945
	sp|P00915|CAH1_HUMAN	ATAPNYSVSIPKLSTDHK	483.007	4	38.1006
	sp|P00915|CAH1_HUMAN	YSSLAEAASK	513.759	2	36.1402
	sp|P00915|CAH1_HUMAN	SAAEALSSYK	513.759	2	29.7672
	sp|P0DOX3|IGD_HUMAN	TPEC[CAM]PSHTQPLGVYLLTPAVQDLWLR	997.851	3	83.4686
	sp|P0DOX3|IGD_HUMAN	LWLDQVAPTLLYVGLPQTHSPC[CAM]EPTR	997.851	3	83.6542
	sp|P0DOX3|IGD_HUMAN	VPAPPSPQPATYTC[CAM]VVSHEDSR	799.05	3	43.4651
	sp|P0DOX3|IGD_HUMAN	SDEHSVVC[CAM]TYTAPQPSPPAPVR	799.05	3	48.968
	sp|P0DOX3|IGD_HUMAN	DAHLTWEVAGK	409.544	3	48.9181
	sp|P0DOX3|IGD_HUMAN	GAVEWTLHADK	409.544	3	48.9403
	sp|P0DOX3|IGD_HUMAN	VPTGGVEEGLLER	678.362	2	52.0062
	sp|P0DOX3|IGD_HUMAN	ELLGEEVGGTPVR	678.362	2	48.1509
	sp|P0DOX3|IGD_HUMAN	ATFTC[CAM]FVVGSDLK	722.861	2	58.5913
	sp|P0DOX3|IGD_HUMAN	LDSGVVFC[CAM]TFTAK	722.861	2	63.1687
	sp|P0DOX3|IGD_HUMAN	SLEVSYVTDHGPM	717.832	2	51.4691
	sp|P0DOX3|IGD_HUMAN	PGHDTVYSVELSM	717.832	2	57.8651
	sp|P0DOX3|IGD_HUMAN	APDVFPIISGC[CAM]R	666.342	2	64.4367
	sp|P0DOX3|IGD_HUMAN	AC[CAM]GSIIPFVDPR	666.342	2	62.7303
	sp|P0DOX3|IGD_HUMAN	SLWNAGTSVTC[CAM]TLNHPSLPPQR	812.741	3	61.6206
	sp|P0DOX3|IGD_HUMAN	QPPLSPHNLTC[CAM]TVSTGANWLSR	812.741	3	58.9556
	sp|P08571|CD14_HUMAN	VLSIAQAHSPAFSC[CAM]EQVR	667.339	3	46.5425
	sp|P08571|CD14_HUMAN	VQEC[CAM]SFAPSHAQAISLVR	667.339	3	48.8595
	sp|P08571|CD14_HUMAN	AFPALTSLDLSDNPGLGER	658.337	3	69.0098
	sp|P08571|CD14_HUMAN	EGLGPNDSLDLSTLAPFAR	658.337	3	73.1067
	sp|P08571|CD14_HUMAN	NTGMETPTGVC[CAM]AALAAAGVQPHSLDLSHNSLR	819.653	4	69.7663
	sp|P08571|CD14_HUMAN	LSNHSLDLSHPQVGAAALAAC[CAM]VGTPTEMGTNR	819.653	4	72.0865
	sp|P08571|CD14_HUMAN	TTPEPC[CAM]ELDDEDFR	862.359	2	48.18
	sp|P08571|CD14_HUMAN	FDEDDLEC[CAM]PEPTTR	862.359	2	49.2295
	sp|P08571|CD14_HUMAN	NTGMETPTGVC[CAM]AALAAAGVQPH	718.342	3	67.5976
	sp|P08571|CD14_HUMAN	PQVGAAALAAC[CAM]VGTPTEMGTNH	718.342	3	67.1077
	sp|P08571|CD14_HUMAN	LKELTLEDLK	401.239	3	49.3428
	sp|P08571|CD14_HUMAN	LDELTLEKLK	401.239	3	56.5031
	sp|P08571|CD14_HUMAN	SWLAELQQWLKPGLK	599.673	3	83.8409
	sp|P08571|CD14_HUMAN	LGPKLWQQLEALWSK	599.673	3	90.8666
	sp|P08571|CD14_HUMAN	ITGTMPPLPLEATGLALSSLR	713.401	3	82.0892
	sp|P08571|CD14_HUMAN	LSSLALGTAELPLPPMTGTIR	713.401	3	85.3369
[truncated: 1,770 more rows]
