# Supplementary material for: Proteomics-Based Identification of Diagnostic Biomarkers Related to Risk Factors and Pathogenesis of Ischemic Stroke
Source: Diagnostics (Basel). 2020 May 25;10(5):340. doi: 10.3390/diagnostics10050340 (PMC7278009; doi:10.3390/diagnostics10050340)
Supplement: Supplementary file 1 [file diagnostics-10-00340-s001.zip › Supplementary data/Table S4..xlsx]

## Sheet: Sheet1
Table S4. Candidate transition between healthy controls and stroke patients.
Accession no.	Protein name	Peptide sequence	Charge	Q1	Q3a	Q3a	Q3a	DPb	CE(V)c	RT(min)d
				( m/z)	(m/z)	(m/z)	(m/z)
P00734	Prothrombin	ELLESYIDGR	2	597.804	243.134	710.347	839.389	74.7	30.4	7.25
P00740	Coagulation factor IX	SALVLQYLR	2	531.819	692.409	791.477	904.561	69.9	28	9.65
P00747	Plasminogen	HSIFTPETNPR	3	433.554	487.262	616.305	713.358	62.7	21.2	3.55
P02671	Fibrinogen alpha chain	DSGEGDFLAEGGGVR	2	733.331	574.294	645.331	758.416	84.6	35.3	5.5
P02751	Fibronectin	SYTITGLQPGTDYK	2	772.386	1079.54	680.325	978.849	87.4	36.7	5.85
P04003	C4b-binding protein alpha chain	EDVYVVGTVLR	2	625.343	545.341	644.409	743.477	76.7	31.4	4.95
P04004	Vitronectin	FEDGVLDPDYPR	2	711.83	647.315	762.342	875.426	83	34.5	6.62
P04196	Histidine-rich glycoprotein	DGYLFQLLR	2	562.809	529.346	676.414	789.498	72.1	29.1	13.6
P05452	Tetranectin	LDTLAQEVALLK	2	657.387	229.118	330.166	871.525	79	32.5	11.15
P07225	Vitamin K-dependent protein S	VYFAGFPR	2	478.753	476.262	547.299	694.367	66	26.1	7.75
P07996	Thrombospondin-1	TIVTTLQDSIR	2	623.854	215.139	933.5	1032.57	76.6	31.3	8
P09871	Complement C1s subcomponent	TNFDNDIALVR	2	639.328	571.393	800.462	915.489	77.7	31.9	7.05
P22352	Glutathione peroxidase 3	FYTFLK	2	409.726	412.187	508.313	671.376	61	23.6	7.96
Selected transition for quantification of proteins represents bold letters. b DP, c CE and dRT mean declustering potential, collision energy and retention time, respectively
